# Supplementary material for: An L,L-diaminopimelate aminotransferase mutation leads to metabolic shifts and growth inhibition in Arabidopsis
Source: J Exp Bot. 2018 Sep 12;69(22):5489–506. doi: 10.1093/jxb/ery325 (PMC6255705; doi:10.1093/jxb/ery325)
Supplement: Supplementary Tables S1-S8 [file ery325_suppl_supplementary_tables_s1-s8.xls]

## Sheet: dapat up regulated genes - Tabe
Supplementary Table S1: Genes up-regulated in the dapat mutant, compared with the wild-type control (step-up<0.05; fold change>1.5)
Probeset ID	AGI	Gene symbol	P-value	Step-up (P-value)	Fold-change	Gene annotation
260568_at	At2g43570	EXLB3	2.01861e-07	1.91296e-05	100.799	AtPNP-A_PNP-A__plant natriuretic peptide A
		---	1.03877e-09	1.15885e-06	77.9875	CHI__chitinase, putative
251625_at	At3g57260	BGL2	9.4385e-06	0.00020465	76.4029	AtPR2_BG2_BGL2_PR-2_PR2__beta-1,3-glucanase 2
262832_s_at	At1g14870 At1g14880	---	1.0488e-05	0.000221922	63.1159	AtPCR2_PCR2__PLANT CADMIUM RESISTANCE 2
259925_at	At1g75040	PR5	2.48662e-06	8.68602e-05	59.1908	PR-5_PR5__pathogenesis-related gene 5
263539_at	At2g24850	TAT3	6.66954e-06	0.000165361	56.126	TAT_TAT3__tyrosine aminotransferase 3
265837_at	At2g14560	LURP1	1.90301e-06	7.31545e-05	53.0992	LURP1__Protein of unknown function (DUF567)
266385_at	At2g14610	PR1	4.71913e-06	0.000131543	52.3904	ATPR1_PR 1_PR1__pathogenesis-related gene 1
261339_at	At1g35710	---	8.42217e-10	1.13006e-06	33.6959	Protein kinase family protein with leucine-rich repeat domain
254975_at	At4g10500	---	2.96982e-06	9.54998e-05	33.2859	2-oxoglutarate (2OG) and Fe(II)-dependent oxygenase superfamily protein
246099_at	At5g20230	ATBCB	7.74013e-07	4.23387e-05	32.382	ATBCB_BCB_BCB_SAG14__blue-copper-binding protein
254265_s_at	At4g23140 At4g23160	CRK6	6.95787e-07	3.91874e-05	30.7883	CRK6__cysteine-rich RLK (RECEPTOR-like protein kinase) 6
246302_at	At3g51860	CAX3	1.3293e-06	5.77547e-05	24.5816	ATCAX3_ATHCX1_CAX1-LIKE_CAX3__cation exchanger 3
250445_at	At5g10760	---	1.24652e-06	5.56307e-05	24.4425	Eukaryotic aspartyl protease family protein
264958_at	At1g76960	---	7.14909e-10	1.08714e-06	24.4103	unknown protein; FUNCTIONS IN: molecular_function unknown; INVOLVED IN: biological_process unknown; LOCATED IN: endomembrane system; EXPRESSED IN: 9 plant structures; EXPRESSED DURING: 8 growth stages; Has 8 Blast hits to 8 proteins in 2 species: Archae - 0; Bacteria - 0; Metazoa - 0; Fungi - 0; Plants - 8; Viruses - 0; Other Eukaryotes - 0 (source: NCBI BLink).
262119_s_at	At1g02920 At1g02930	ATGSTF6	7.04647e-07	3.95887e-05	23.2806	ATGST11_ATGSTF7_ATGSTF8_GST11_GSTF7__glutathione S-transferase 7
254832_at	At4g12490	---	3.36157e-07	2.56063e-05	22.9932	Bifunctional inhibitor/lipid-transfer protein/seed storage 2S albumin superfamily protein
254271_at	At4g23150	---	5.56285e-09	3.09484e-06	21.3068	CRK7__cysteine-rich RLK (RECEPTOR-like protein kinase) 7
259550_at	At1g35230	AGP5	8.55854e-09	3.89407e-06	21.1001	AGP5__arabinogalactan protein 5
252549_at	At3g45860	---	1.90874e-06	7.31545e-05	20.7698	CRK4__cysteine-rich RLK (RECEPTOR-like protein kinase) 4
260116_at	At1g33960	AIG1	5.36282e-08	9.2764e-06	20.1461	AIG1__P-loop containing nucleoside triphosphate hydrolases superfamily protein
267546_at	At2g32680	AtRLP23	1.84731e-09	1.68549e-06	19.5841	AtRLP23_RLP23__receptor like protein 23
249983_at	At5g18470	---	4.80579e-08	9.12056e-06	19.3223	Curculin-like (mannose-binding) lectin family protein
260551_at	At2g43510	ATTI1	8.47343e-07	4.48443e-05	18.6804	ATTI1_TI1__trypsin inhibitor protein 1
266292_at	At2g29350	SAG13	1.25425e-07	1.54645e-05	18.4715	SAG13__senescence-associated gene 13
256337_at	At1g72060	---	2.8821e-09	2.28621e-06	18.2448	serine-type endopeptidase inhibitors
265674_at	265674_at	---	5.23115e-11	3.29936e-07	18.2218
254500_at	At4g20110	---	1.28115e-10	4.17471e-07	17.578	BP80-3;1_VSR3;1_VSR7__VACUOLAR SORTING RECEPTOR 7
259561_at	At1g21250	WAK1	1.67862e-08	5.37106e-06	17.3879	PRO25_WAK1__cell wall-associated kinase
256933_at	At3g22600	---	2.18082e-05	0.000364347	17.0744	Bifunctional inhibitor/lipid-transfer protein/seed storage 2S albumin superfamily protein
264580_at	At1g05340	---	2.15532e-06	7.90398e-05	17.0698	unknown protein; FUNCTIONS IN: molecular_function unknown; INVOLVED IN: biological_process unknown; LOCATED IN: chloroplast; EXPRESSED IN: 14 plant structures; EXPRESSED DURING: 7 growth stages; BEST Arabidopsis thaliana protein match is: unknown protein (TAIR:AT2G32210.1); Has 189 Blast hits to 189 proteins in 27 species: Archae - 0; Bacteria - 0; Metazoa - 0; Fungi - 21; Plants - 168; Viruses -…
248322_at	At5g52760	---	8.96131e-08	1.20499e-05	16.9216	Copper transport protein family
255340_at	At4g04490	---	3.50634e-08	7.91633e-06	16.357	CRK36__cysteine-rich RLK (RECEPTOR-like protein kinase) 36
256596_at	At3g28540	---	4.7961e-08	9.12056e-06	16.1417	P-loop containing nucleoside triphosphate hydrolases superfamily protein
255630_at	At4g00700	---	1.16945e-07	1.47377e-05	15.882	C2 calcium/lipid-binding plant phosphoribosyltransferase family protein
262085_at	At1g56060	---	4.88287e-09	2.82936e-06	15.807	unknown protein; BEST Arabidopsis thaliana protein match is: unknown protein (TAIR:AT2G32210.1); Has 180 Blast hits to 180 proteins in 22 species: Archae - 0; Bacteria - 0; Metazoa - 0; Fungi - 10; Plants - 170; Viruses - 0; Other Eukaryotes - 0 (source: NCBI BLink).
245038_at	At2g26560	PLA2A	1.82315e-11	3.29936e-07	15.3571	PLA IIA_PLA2A_PLP2_PLP2__phospholipase A 2A
265670_s_at	At2g32190 At2g32210	---	1.45554e-08	5.01398e-06	15.2597	unknown protein; FUNCTIONS IN: molecular_function unknown; INVOLVED IN: biological_process unknown; BEST Arabidopsis thaliana protein match is: unknown protein (TAIR:AT2G32210.1); Has 74 Blast hits to 74 proteins in 7 species: Archae - 0; Bacteria - 0; Metazoa - 0; Fungi - 0; Plants - 74; Viruses - 0; Other Eukaryotes - 0 (source: NCBI BLink).
246293_at	At3g56710	SIB1	1.19872e-07	1.49414e-05	14.7499	SIB1__sigma factor binding protein 1
248327_at	At5g52750	---	1.49422e-09	1.48038e-06	14.7341	Heavy metal transport/detoxification superfamily protein
266267_at	At2g29460	ATGSTU4	2.24082e-08	6.03419e-06	14.6486	ATGSTU4_GST22_GSTU4__glutathione S-transferase tau 4
248794_at	At5g47220	ERF2	2.05296e-05	0.000348602	14.3553	ATERF-2_ATERF2_ERF2__ethylene responsive element binding factor 2
248970_at	At5g45380	---	2.42624e-08	6.34138e-06	14.2788	ATDUR3_DUR3__solute:sodium symporters;urea transmembrane transporters
250435_at	At5g10380	RING1	5.41408e-06	0.000143266	14.1072	ATRING1_RING1__RING/U-box superfamily protein
245329_at	At4g14365	---	1.06689e-09	1.15885e-06	14.0096	XBAT34__XB3 ortholog 4 in Arabidopsis thaliana
249754_at	At5g24530	DMR6	8.57647e-07	4.518e-05	13.9152	DMR6__2-oxoglutarate (2OG) and Fe(II)-dependent oxygenase superfamily protein
254741_s_at	At4g13900 At4g13920	AtRLP49	9.13493e-10	1.15527e-06	13.4387
247602_at	At5g60900	RLK1	2.59168e-08	6.56847e-06	13.2581	RLK1__receptor-like protein kinase 1
262229_at	At1g68620	---	8.77315e-08	1.1983e-05	12.6291	alpha/beta-Hydrolases superfamily protein
257100_at	At3g25010	AtRLP41	2.27455e-07	2.05069e-05	12.5374	AtRLP41_RLP41__receptor like protein 41
255341_at	At4g04500	---	1.1683e-08	4.36867e-06	12.2159	CRK37__cysteine-rich RLK (RECEPTOR-like protein kinase) 37
258277_at	At3g26830	PAD3	1.00334e-06	4.98428e-05	12.1416	CYP71B15_PAD3__Cytochrome P450 superfamily protein
265161_at	At1g30900	---	7.95723e-08	1.14154e-05	11.9436	BP80-3;3_VSR3;3_VSR6__VACUOLAR SORTING RECEPTOR 6
254869_at	At4g11890	---	6.67427e-09	3.48751e-06	11.6256	Protein kinase superfamily protein
252170_at	At3g50480	HR4	1.2969e-07	1.5726e-05	11.6242	HR4__homolog of RPW8 4
AFFX-r2-At-U12639_at	AFFX-r2-At-U12639_at	---	3.7935e-08	8.32018e-06	11.5971
254231_at	At4g23810	WRKY53	4.00919e-06	0.000116576	11.568	ATWRKY53_WRKY53__WRKY family transcription factor
249719_at	At5g35735	---	7.61279e-07	4.18429e-05	11.3141	Auxin-responsive family protein
260943_at	At1g45145	ATTRX5	1.95856e-07	1.90105e-05	11.0908	ATH5_ATTRX5_LIV1_TRX5__thioredoxin H-type 5
257623_at	At3g26210	CYP71B23	3.57467e-08	7.91633e-06	11.0292	CYP71B23__cytochrome P450, family 71, subfamily B, polypeptide 23
248062_at	At5g55450	---	8.18004e-06	0.000187524	10.9541	Bifunctional inhibitor/lipid-transfer protein/seed storage 2S albumin superfamily protein
252346_at	At3g48650	---	6.53274e-10	1.08714e-06	10.9507
251770_at	At3g55970	---	8.09302e-08	1.14659e-05	10.8897	ATJRG21_JRG21__jasmonate-regulated gene 21
267567_at	At2g30770	CYP71A13	4.64987e-07	3.04449e-05	10.6419	CYP71A13__cytochrome P450, family 71, subfamily A, polypeptide 13
246831_at	At5g26340	MSS1	3.17293e-06	9.95524e-05	10.1804	ATSTP13_MSS1_STP13__Major facilitator superfamily protein
246927_s_at	At5g25250 At5g25260	---	5.78581e-11	3.29936e-07	10.1367	SPFH/Band 7/PHB domain-containing membrane-associated protein family
247604_at	At5g60950	COBL5	5.70082e-07	3.48906e-05	10.0976	COBL5__COBRA-like protein 5 precursor
260101_at	At1g73260	---	1.06696e-05	0.000224514	10.0425	ATKTI1_KTI1__kunitz trypsin inhibitor 1
257382_at	At2g40750	WRKY54	7.8946e-08	1.13972e-05	9.91047	ATWRKY54_WRKY54__WRKY DNA-binding protein 54
263584_at	At2g17040	anac036	1.7583e-08	5.38526e-06	9.90801	anac036_NAC036__NAC domain containing protein 36
247684_at	At5g59670	---	1.46891e-07	1.65516e-05	9.88072	Leucine-rich repeat protein kinase family protein
260046_at	At1g73805	---	6.41621e-08	1.00242e-05	9.59652	SARD1__Calmodulin binding protein-like
264434_at	At1g10340	---	4.74323e-08	9.12056e-06	9.57273	Ankyrin repeat family protein
266017_at	At2g18690	---	4.27141e-08	8.79042e-06	9.54854	unknown protein; FUNCTIONS IN: molecular_function unknown; INVOLVED IN: biological_process unknown; LOCATED IN: membrane; EXPRESSED IN: 16 plant structures; EXPRESSED DURING: 9 growth stages; CONTAINS InterPro DOMAIN/s: Protein of unknown function DUF975 (InterPro:IPR010380); BEST Arabidopsis thaliana protein match is: unknown protein (TAIR:AT2G18680.1); Has 186 Blast hits to 184 proteins in 18 s…
246821_at	At5g26920	CBP60G	1.77069e-08	5.38526e-06	9.47986	CBP60G__Cam-binding protein 60-like G
263852_at	At2g04450	ATNUDT6	3.66391e-07	2.70018e-05	9.46248	ATNUDT6_ATNUDX6_NUDT6_NUDX6__nudix hydrolase homolog 6
259410_at	At1g13340	---	7.10291e-08	1.06043e-05	9.42441	Regulator of Vps4 activity in the MVB pathway protein
265067_at	At1g03850	---	1.51339e-07	1.67575e-05	9.28074	ATGRXS13_GRXS13__Glutaredoxin family protein
266761_at	At2g47130	---	4.07477e-10	1.03273e-06	9.27442	AtSDR3_SDR3__NAD(P)-binding Rossmann-fold superfamily protein
245148_at	At2g45220	---	5.9622e-06	0.000153496	9.17074	Plant invertase/pectin methylesterase inhibitor superfamily
267300_at	At2g30140	---	3.90561e-09	2.78397e-06	9.06591	UDP-Glycosyltransferase superfamily protein
252136_at	At3g50770	---	6.55244e-06	0.000163346	9.02586	CML41__calmodulin-like 41
257365_x_at	At2g26020	PDF1.2b	0.000357757	0.00269766	8.98626	PDF1.2b__plant defensin 1.2b
249346_at	At5g40780	LTH1	5.15019e-07	3.2903e-05	8.97668	LHT1__lysine histidine transporter 1
249052_at	At5g44420	PDF1.2	0.000217668	0.00189867	8.686	LCR77_PDF1.2_PDF1.2A__plant defensin 1.2
249188_at	At5g42830	---	2.82255e-07	2.36563e-05	8.6765	HXXXD-type acyl-transferase family protein
256376_s_at	At1g66690 At1g66700	PXMT1	2.47428e-08	6.34138e-06	8.59993	S-adenosyl-L-methionine-dependent methyltransferases superfamily protein
261892_at	At1g80840	WRKY40	5.19293e-07	3.2903e-05	8.4695	ATWRKY40_WRKY40__WRKY DNA-binding protein 40
263478_at	At2g31880	---	8.09374e-10	1.13006e-06	8.45536	EVR_SOBIR1__Leucine-rich repeat protein kinase family protein
252098_at	At3g51330	---	6.61407e-07	3.79063e-05	8.43443	Eukaryotic aspartyl protease family protein
254255_at	At4g23220	---	2.16369e-09	1.89822e-06	8.4268	CRK14__cysteine-rich RLK (RECEPTOR-like protein kinase) 14
257061_at	At3g18250	---	1.47014e-08	5.01398e-06	8.31882	Putative membrane lipoprotein
249481_at	At5g38900	---	1.14602e-08	4.35677e-06	8.10042	Thioredoxin superfamily protein
252403_at	At3g48080	---	1.02914e-08	4.11838e-06	7.96393	alpha/beta-Hydrolases superfamily protein
256017_at	At1g19180	JAZ1	2.55185e-05	0.000399374	7.92619	JAZ1_TIFY10A__jasmonate-zim-domain protein 1
252908_at	At4g39670	---	9.44223e-11	3.69299e-07	7.87777	Glycolipid transfer protein (GLTP) family protein
258203_at	At3g13950	---	2.90663e-09	2.28621e-06	7.84794	unknown protein; BEST Arabidopsis thaliana protein match is: unknown protein (TAIR:AT4G13266.1); Has 339 Blast hits to 265 proteins in 12 species: Archae - 0; Bacteria - 0; Metazoa - 0; Fungi - 0; Plants - 339; Viruses - 0; Other Eukaryotes - 0 (source: NCBI BLink).
261986_s_at	At1g33720 At1g33730	CYP76C5	1.4005e-08	5.01398e-06	7.81802	CYP76C6__cytochrome P450, family 76, subfamily C, polypeptide 6
267028_at	At2g38470	WRKY33	1.23866e-06	5.56178e-05	7.72858	ATWRKY33_WRKY33__WRKY DNA-binding protein 33
248169_at	At5g54610	ANK	4.28057e-07	2.90823e-05	7.62968	ANK__ankyrin
260919_at	260919_at	---	1.85957e-07	1.85376e-05	7.6164
259272_at	At3g01290	---	9.5112e-09	4.08731e-06	7.59097	AtHIR2_HIR2__SPFH/Band 7/PHB domain-containing membrane-associated protein family
251705_at	At3g56400	WRKY70	1.17608e-06	5.43042e-05	7.55719	ATWRKY70_WRKY70__WRKY DNA-binding protein 70
266993_at	At2g39210	---	1.97106e-07	1.90508e-05	7.53587	Major facilitator superfamily protein
257624_at	At3g26220	CYP71B3	1.55761e-09	1.48038e-06	7.49976	CYP71B3__cytochrome P450, family 71, subfamily B, polypeptide 3
246018_at	At5g10695	---	9.62304e-10	1.15527e-06	7.48426	unknown protein; INVOLVED IN: biological_process unknown; LOCATED IN: cellular_component unknown; EXPRESSED IN: 23 plant structures; EXPRESSED DURING: 12 growth stages.
247954_at	At5g56870	BGAL4	2.08748e-08	5.95193e-06	7.47309	BGAL4__beta-galactosidase 4
256431_s_at	At3g11010 At5g27060	AtRLP34	1.9807e-08	5.86749e-06	7.41985	AtRLP34_RLP34__receptor like protein 34
251400_at	At3g60420	---	2.99614e-08	7.19389e-06	7.40557	Phosphoglycerate mutase family protein
259479_at	At1g19020	---	1.7672e-07	1.8118e-05	7.38981	unknown protein; BEST Arabidopsis thaliana protein match is: unknown protein (TAIR:AT3G48180.1); Has 88 Blast hits to 88 proteins in 15 species: Archae - 0; Bacteria - 0; Metazoa - 0; Fungi - 0; Plants - 88; Viruses - 0; Other Eukaryotes - 0 (source: NCBI BLink).
248551_at	At5g50200	WR3	5.47708e-06	0.000144323	7.3582	ATNRT3.1_NRT3.1_WR3__nitrate transmembrane transporters
247314_at	At5g64000	SAL2	6.32122e-07	3.71709e-05	7.33486	ATSAL2_SAL2__Inositol monophosphatase family protein
256647_at	At3g13610	---	2.67785e-06	9.01421e-05	7.25417	2-oxoglutarate (2OG) and Fe(II)-dependent oxygenase superfamily protein
262607_at	At1g13990	---	6.1106e-08	9.75233e-06	7.25364	unknown protein; FUNCTIONS IN: molecular_function unknown; INVOLVED IN: biological_process unknown; LOCATED IN: chloroplast; EXPRESSED IN: 23 plant structures; EXPRESSED DURING: 13 growth stages; CONTAINS InterPro DOMAIN/s: Protein of unknown function DUF3110 (InterPro:IPR021503); Has 4 Blast hits to 4 proteins in 1 species: Archae - 0; Bacteria - 0; Metazoa - 0; Fungi - 0; Plants - 4; Viruses - …
260015_at	At1g67980	CCOAMT	2.3624e-09	1.99579e-06	7.18201	CCOAMT__caffeoyl-CoA 3-O-methyltransferase
248932_at	At5g46050	PTR3	7.81451e-07	4.25415e-05	7.17791	ATPTR3_PTR3__peptide transporter 3
254805_at	At4g12480	pEARLI 1	3.00236e-05	0.000451145	7.17348	EARLI1_pEARLI 1__Bifunctional inhibitor/lipid-transfer protein/seed storage 2S albumin superfamily protein
256245_at	At3g12580	HSP70	4.96162e-09	2.82936e-06	7.12869	ATHSP70_HSP70__heat shock protein 70
253776_at	At4g28390	AAC3	5.69746e-08	9.66869e-06	7.11122	AAC3_ATAAC3__ADP/ATP carrier 3
264866_at	At1g24140	---	4.33636e-09	2.82936e-06	7.07707	Matrixin family protein
261648_at	At1g27730	STZ	4.60859e-05	0.000614389	7.07517	STZ_ZAT10__salt tolerance zinc finger
261692_at	At1g08450	CRT3	5.16225e-08	9.18944e-06	7.06427	AtCRT3_CRT3_EBS2_PSL1__calreticulin 3
263948_at	At2g35980	YLS9	5.17957e-07	3.2903e-05	7.01575	ATNHL10_NHL10_YLS9__Late embryogenesis abundant (LEA) hydroxyproline-rich glycoprotein family
258791_at	At3g04720	PR4	0.000476764	0.00334409	6.90092	HEL_PR-4_PR4__pathogenesis-related 4
257763_s_at	At3g23110 At3g23120	AtRLP37	1.34869e-07	1.58576e-05	6.7734	AtRLP37_EMB2800_RLP37__receptor like protein 37
266782_at	At2g29120	ATGLR2.7	9.2789e-08	1.23053e-05	6.75705	ATGLR2.7_GLR2.7_GLR2.7__glutamate receptor 2.7
267246_at	At2g30250	WRKY25	6.252e-07	3.7041e-05	6.65201	ATWRKY25_WRKY25__WRKY DNA-binding protein 25
245265_at	At4g14400	ACD6	4.33858e-06	0.000123859	6.62382	ACD6__ankyrin repeat family protein
249454_at	At5g39520	---	4.83818e-08	9.12056e-06	6.61222	Protein of unknown function (DUF1997)
247655_at	At5g59820	RHL41	1.9172e-06	7.32516e-05	6.59953	RHL41_ZAT12__C2H2-type zinc finger family protein
265993_at	At2g24160	---	4.33894e-08	8.79042e-06	6.59309
257690_at	At3g12830	---	4.17448e-07	2.88545e-05	6.58252	SAUR-like auxin-responsive protein family
258947_at	At3g01830	---	2.55935e-07	2.21972e-05	6.5816	Calcium-binding EF-hand family protein
249417_at	At5g39670	---	8.89865e-08	1.20499e-05	6.55886	Calcium-binding EF-hand family protein
246368_at	At1g51890	---	2.05073e-08	5.95193e-06	6.53258	Leucine-rich repeat protein kinase family protein
261763_at	At1g15520	PDR12	3.88032e-07	2.74876e-05	6.5145	ABCG40_ATABCG40_ATPDR12_PDR12__pleiotropic drug resistance 12
251054_at	At5g01540	LECRKA4.1	5.19988e-08	9.18944e-06	6.50476	LECRKA4.1__lectin receptor kinase a4.1
246214_at	At4g36988 At4g36990	HSF4	9.35303e-07	4.78346e-05	6.42014	CPuORF49__conserved peptide upstream open reading frame 49
252131_at	At3g50930	BCS1	3.4597e-08	7.89157e-06	6.3128	BCS1__cytochrome BC1 synthesis
259385_at	At1g13470	---	5.41585e-07	3.40318e-05	6.29835	Protein of unknown function (DUF1262)
265698_at	At2g32160	---	5.07897e-06	0.000137395	6.25825	S-adenosyl-L-methionine-dependent methyltransferases superfamily protein
254093_at	At4g25110	AtMC2	4.07732e-08	8.77394e-06	6.24548	AtMC2_AtMCP1c_MC2_MCP1c__metacaspase 2
266746_s_at	At2g02930 At4g02520	ATGSTF3	4.45475e-05	0.000600548	6.20529	ATGSTF3_GST16_GSTF3__glutathione S-transferase F3
256366_at	At1g66880	---	2.01852e-07	1.91296e-05	6.17843	Protein kinase superfamily protein
252053_at	At3g52400	SYP122	5.48498e-07	3.41557e-05	6.14377	ATSYP122_SYP122__syntaxin of plants 122
260804_at	At1g78410	---	3.10242e-10	8.84578e-07	6.04522	VQ motif-containing protein
262703_at	At1g16510	---	2.75671e-06	9.1396e-05	5.97887	SAUR-like auxin-responsive protein family
257641_s_at	At3g25760 At3g25770	AOC1	0.0014569	0.00766417	5.94857	AOC1_ERD12__allene oxide cyclase 1
253414_at	At4g33050	EDA39	1.77051e-07	1.8118e-05	5.92659	EDA39__calmodulin-binding family protein
254252_at	At4g23310	---	4.56467e-08	9.05393e-06	5.90825	CRK23__cysteine-rich RLK (RECEPTOR-like protein kinase) 23
250286_at	At5g13320	PBS3	3.01524e-07	2.43892e-05	5.89317	GDG1_GH3.12_PBS3_WIN3__Auxin-responsive GH3 family protein
252417_at	At3g47480	---	1.89655e-06	7.31545e-05	5.86639	Calcium-binding EF-hand family protein
261135_at	At1g19610	PDF1.4	3.36431e-08	7.89157e-06	5.8116	LCR78_PDF1.4__Arabidopsis defensin-like protein
246858_at	At5g25930	---	3.85922e-08	8.38369e-06	5.80328	Protein kinase family protein with leucine-rich repeat domain
255941_at	At1g20350	ATTIM17-1	1.13311e-08	4.35677e-06	5.79046	ATTIM17-1_TIM17-1__translocase inner membrane subunit 17-1
259040_at	At3g09270	ATGSTU8	1.00157e-08	4.08731e-06	5.76519	ATGSTU8_GSTU8__glutathione S-transferase TAU 8
257625_at	At3g26230	CYP71B24	2.97903e-07	2.41821e-05	5.70936	CYP71B24__cytochrome P450, family 71, subfamily B, polypeptide 24
246777_at	At5g27420	---	6.17537e-06	0.000157354	5.70262	ATL31_CNI1__carbon/nitrogen insensitive 1
258100_at	At3g23550	---	2.47817e-07	2.19097e-05	5.65028	MATE efflux family protein
251673_at	At3g57240	BG3	4.34083e-08	8.79042e-06	5.58197	BG3__beta-1,3-glucanase 3
256050_at	At1g07000	ATEXO70B2	4.28811e-07	2.90823e-05	5.53892	ATEXO70B2_EXO70B2__exocyst subunit exo70 family protein B2
252117_at	At3g51430	YLS2	1.31651e-07	1.5726e-05	5.41045	SSL5_YLS2__Calcium-dependent phosphotriesterase superfamily protein
255148_at	At4g08470	MAPKKK10	1.84063e-07	1.85376e-05	5.33498	MAPKKK10_MEKK3__MAPK/ERK kinase kinase 3
247554_at	At5g61010	ATEXO70E2	1.95411e-07	1.90105e-05	5.3287	ATEXO70E2_EXO70E2__exocyst subunit exo70 family protein E2
263783_at	At2g46400	WRKY46	9.27434e-06	0.000202438	5.30433	ATWRKY46_WRKY46__WRKY DNA-binding protein 46
259403_at	At1g17745	PGDH	1.07947e-05	0.000225706	5.30159	PGDH__D-3-phosphoglycerate dehydrogenase
249940_at	At5g22380	anac090	5.69559e-08	9.66869e-06	5.29897	anac090_NAC090__NAC domain containing protein 90
249581_at	At5g37600	GSR 1	1.88721e-06	7.29614e-05	5.28115	ATGLN1;1_ATGSR1_GLN1;1_GSR 1__glutamine synthase clone R1
250062_at	At5g17760	---	7.85073e-09	3.81011e-06	5.25849	P-loop containing nucleoside triphosphate hydrolases superfamily protein
254833_s_at	At4g12280 At4g12290	---	4.04977e-07	2.81632e-05	5.22794	copper amine oxidase family protein
261027_at	At1g01340	ATCNGC10	8.6705e-08	1.19141e-05	5.22598	ACBK1_ATCNGC10_CNGC10__cyclic nucleotide gated channel 10
252068_at	At3g51440	---	3.2884e-07	2.55112e-05	5.21425	Calcium-dependent phosphotriesterase superfamily protein
250575_at	At5g08240	---	1.03456e-07	1.34082e-05	5.17541	unknown protein; BEST Arabidopsis thaliana protein match is: unknown protein (TAIR:AT5G23160.1); Has 69 Blast hits to 69 proteins in 10 species: Archae - 0; Bacteria - 1; Metazoa - 0; Fungi - 0; Plants - 68; Viruses - 0; Other Eukaryotes - 0 (source: NCBI BLink).
258063_at	At3g14620	CYP72A8	8.284e-06	0.000188935	5.17538	CYP72A8__cytochrome P450, family 72, subfamily A, polypeptide 8
250793_at	At5g05600	---	0.000518855	0.00356693	5.12259	2-oxoglutarate (2OG) and Fe(II)-dependent oxygenase superfamily protein
263776_s_at	At2g46430 At2g46440	ATCNGC3	1.01703e-06	5.0213e-05	5.08468	ATCNGC3_CNGC3_CNGC3.C__cyclic nucleotide gated channel 3
259489_at	At1g15790	---	2.93944e-06	9.51044e-05	5.00555	unknown protein; BEST Arabidopsis thaliana protein match is: unknown protein (TAIR:AT1G15780.1); Has 35333 Blast hits to 34131 proteins in 2444 species: Archae - 798; Bacteria - 22429; Metazoa - 974; Fungi - 991; Plants - 531; Viruses - 0; Other Eukaryotes - 9610 (source: NCBI BLink).
252921_at	At4g39030	EDS5	1.43879e-06	6.15736e-05	4.94466	EDS5_SCORD3_SID1__MATE efflux family protein
264635_at	At1g65500	---	2.71569e-06	9.08283e-05	4.92557	unknown protein; FUNCTIONS IN: molecular_function unknown; INVOLVED IN: biological_process unknown; LOCATED IN: endomembrane system; EXPRESSED IN: 14 plant structures; EXPRESSED DURING: 9 growth stages; BEST Arabidopsis thaliana protein match is: unknown protein (TAIR:AT1G65486.1); Has 23 Blast hits to 23 proteins in 2 species: Archae - 0; Bacteria - 0; Metazoa - 0; Fungi - 0; Plants - 23; Viruse…
264362_at	At1g03290	---	5.1716e-07	3.2903e-05	4.88543	unknown protein; FUNCTIONS IN: molecular_function unknown; INVOLVED IN: biological_process unknown; LOCATED IN: cellular_component unknown; EXPRESSED IN: 22 plant structures; EXPRESSED DURING: 13 growth stages; BEST Arabidopsis thaliana protein match is: unknown protein (TAIR:AT4G02880.2).
248333_at	At5g52390	---	2.66106e-06	9.01421e-05	4.87767	PAR1 protein
261021_at	At1g26380	---	9.71414e-11	3.69299e-07	4.8757	FAD-binding Berberine family protein
265058_s_at	At1g52030 At1g52040	MBP2	0.00785971	0.0262279	4.82589	F-ATMBP_MBP1.2_MBP2__myrosinase-binding protein 2
262082_s_at	At1g56120 At1g56130 At1g56140	---	9.12987e-08	1.21785e-05	4.82395	Leucine-rich repeat transmembrane protein kinase
252309_at	At3g49340	---	6.5273e-08	1.01284e-05	4.7737	Cysteine proteinases superfamily protein
259428_at	At1g01560	ATMPK11	4.15007e-09	2.82936e-06	4.77341	ATMPK11_MPK11__MAP kinase 11
248698_at	At5g48380	---	1.47921e-07	1.65516e-05	4.76194	BIR1__BAK1-interacting receptor-like kinase 1
255479_at	At4g02380	SAG21	7.1594e-08	1.06043e-05	4.70916	AtLEA5_SAG21__senescence-associated gene 21
253046_at	At4g37370	CYP81D8	1.71475e-08	5.37106e-06	4.66686	CYP81D8__cytochrome P450, family 81, subfamily D, polypeptide 8
245035_at	At2g26400	ATARD3	1.6612e-06	6.6947e-05	4.64455	ARD_ARD3_ATARD3__acireductone dioxygenase 3
260783_at	At1g06160	ORA59	8.95192e-05	0.00100489	4.64002	ORA59__octadecanoid-responsive Arabidopsis AP2/ERF 59
264951_at	At1g76970	---	7.21801e-09	3.65873e-06	4.63744	Target of Myb protein 1
254385_s_at	At4g21830 At4g21840	ATMSRB7	0.00108416	0.00620104	4.62367	ATMSRB7_MSRB7__methionine sulfoxide reductase B7
259757_at	At1g77510	ATPDIL1-2	8.84912e-07	4.57706e-05	4.61884	ATPDI6_ATPDIL1-2_PDI6_PDIL1-2__PDI-like 1-2
253161_at	At4g35770	SEN1	4.87576e-05	0.000642126	4.6119	ATSEN1_DIN1_SEN1_SEN1__Rhodanese/Cell cycle control phosphatase superfamily protein
263536_at	At2g25000	WRKY60	6.24934e-08	9.83085e-06	4.60313	ATWRKY60_WRKY60__WRKY DNA-binding protein 60
245317_at	At4g15610	---	1.08847e-05	0.000226946	4.58061	Uncharacterised protein family (UPF0497)
246943_at	At5g25440	---	1.18767e-06	5.45086e-05	4.58033	Protein kinase superfamily protein
254215_at	At4g23700	ATCHX17	1.26208e-07	1.54774e-05	4.56917	ATCHX17_CHX17__cation/H+ exchanger 17
253377_at	At4g33300	ADR1-L1	4.77929e-08	9.12056e-06	4.55498	ADR1-L1__ADR1-like 1
267500_s_at	At2g44890 At2g45510	CYP704A1	3.15828e-07	2.49275e-05	4.53398	CYP704A1__cytochrome P450, family 704, subfamily A, polypeptide 1
260068_at	At1g73805	---	7.1242e-08	1.06043e-05	4.51887	SARD1__Calmodulin binding protein-like
265917_at	At2g15080	AtRLP19	1.8128e-06	7.13838e-05	4.48143	AtRLP19_RLP19__receptor like protein 19
252114_at	At3g51450	---	3.41003e-05	0.000494486	4.46413	Calcium-dependent phosphotriesterase superfamily protein
265189_at	At1g23840	---	1.33763e-08	4.92118e-06	4.43944	unknown protein; LOCATED IN: endomembrane system; EXPRESSED IN: 18 plant structures; EXPRESSED DURING: 12 growth stages; BEST Arabidopsis thaliana protein match is: unknown protein (TAIR:AT1G23850.1); Has 53 Blast hits to 48 proteins in 5 species: Archae - 0; Bacteria - 0; Metazoa - 0; Fungi - 0; Plants - 53; Viruses - 0; Other Eukaryotes - 0 (source: NCBI BLink).
249377_at	At5g40690	---	9.32466e-06	0.000203342	4.42171	CONTAINS InterPro DOMAIN/s: EF-Hand 1, calcium-binding site (InterPro:IPR018247); BEST Arabidopsis thaliana protein match is: unknown protein (TAIR:AT2G41730.1); Has 1807 Blast hits to 1807 proteins in 277 species: Archae - 0; Bacteria - 0; Metazoa - 736; Fungi - 347; Plants - 385; Viruses - 0; Other Eukaryotes - 339 (source: NCBI BLink).
255319_at	At4g04220	AtRLP46	3.51725e-07	2.63044e-05	4.40618	AtRLP46_RLP46__receptor like protein 46
260772_at	At1g49050	---	4.74669e-07	3.09349e-05	4.38904	Eukaryotic aspartyl protease family protein
245252_at	At4g17500	ATERF-1	6.64518e-07	3.79891e-05	4.37691	ATERF-1_ERF-1__ethylene responsive element binding factor 1
252993_at	At4g38540	---	2.67009e-05	0.000414601	4.36823	FAD/NAD(P)-binding oxidoreductase family protein
257122_at	At3g20250	APUM5	9.75775e-09	4.08731e-06	4.3661	APUM5_PUM5__pumilio 5
255595_at	At4g01700	---	1.58262e-08	5.24435e-06	4.36023	Chitinase family protein
246405_at	At1g57630	---	3.91602e-07	2.76546e-05	4.35719	Toll-Interleukin-Resistance (TIR) domain family protein
258941_at	At3g09940	MDHAR	0.000564528	0.00379849	4.34961	ATMDAR3_MDAR2_MDAR3_MDHAR__monodehydroascorbate reductase
248330_at	At5g52810	---	1.01773e-07	1.32654e-05	4.31862	NAD(P)-binding Rossmann-fold superfamily protein
254253_at	At4g23320	---	3.85179e-07	2.74561e-05	4.28414	CRK24__cysteine-rich RLK (RECEPTOR-like protein kinase) 24
252618_at	At3g45140	LOX2	9.84677e-05	0.00107312	4.28126	ATLOX2_LOX2__lipoxygenase 2
259911_at	At1g72680	CAD1	6.05059e-07	3.65116e-05	4.27651	ATCAD1_CAD1__cinnamyl-alcohol dehydrogenase
256425_at	At1g33560	ADR1	4.92782e-06	0.000135591	4.26059	ADR1__Disease resistance protein (CC-NBS-LRR class) family
259502_at	At1g15670	---	2.46732e-06	8.63184e-05	4.24697	Galactose oxidase/kelch repeat superfamily protein
256787_at	At3g13790	ATBFRUCT1	1.53024e-07	1.68622e-05	4.23704	ATBFRUCT1_ATCWINV1__Glycosyl hydrolases family 32 protein
249237_at	At5g42050	---	5.98122e-08	9.75233e-06	4.21722	DCD (Development and Cell Death) domain protein
259507_at	At1g43910	---	1.14531e-06	5.37044e-05	4.21475	P-loop containing nucleoside triphosphate hydrolases superfamily protein
265276_at	At2g28400	---	5.99493e-06	0.000154165	4.20616	Protein of unknown function, DUF584
264107_s_at	At2g13790 At2g13800	SERK5	1.4462e-06	6.17749e-05	4.19877	ATSERK4_BAK7_BKK1_SERK4__somatic embryogenesis receptor-like kinase 4
259850_at	At1g72240	---	1.11826e-05	0.000231047	4.19441	unknown protein; BEST Arabidopsis thaliana protein match is: unknown protein (TAIR:AT1G22470.1); Has 65 Blast hits to 63 proteins in 13 species: Archae - 0; Bacteria - 0; Metazoa - 1; Fungi - 0; Plants - 64; Viruses - 0; Other Eukaryotes - 0 (source: NCBI BLink).
262381_at	At1g72900	---	2.85542e-07	2.37293e-05	4.18124	Toll-Interleukin-Resistance (TIR) domain-containing protein
261020_at	At1g26390	---	5.19293e-11	3.29936e-07	4.17705	FAD-binding Berberine family protein
254247_at	At4g23260	---	8.63108e-06	0.000194544	4.15952	CRK18__cysteine-rich RLK (RECEPTOR-like protein kinase) 18
259058_at	At3g03470	CYP89A9	2.59418e-07	2.24141e-05	4.15545	CYP89A9__cytochrome P450, family 87, subfamily A, polypeptide 9
259443_at	At1g02360	---	3.05628e-07	2.44609e-05	4.14394	Chitinase family protein
260203_at	At1g52890	ANAC019	1.52297e-06	6.38582e-05	4.12581	ANAC019_NAC019__NAC domain containing protein 19
265893_at	At2g15042	---	2.43898e-07	2.16471e-05	4.10246	Leucine-rich repeat (LRR) family protein
252076_at	At3g51660	---	5.92673e-06	0.000152928	4.09414	Tautomerase/MIF superfamily protein
248615_at	At5g49570	AtPNG1	3.99281e-07	2.78638e-05	4.08846	AtPNG1_PNG1__peptide-N-glycanase 1
263216_s_at	At1g30720 At1g30730	---	1.61019e-07	1.73771e-05	4.08504	FAD-binding Berberine family protein
261581_at	At1g01140	CIPK9	2.17499e-08	6.02678e-06	4.0767	CIPK9_PKS6_SnRK3.12__CBL-interacting protein kinase 9
250942_at	At5g03350	---	4.04051e-05	0.000559587	4.0684	Legume lectin family protein
262930_at	At1g65690	---	4.22816e-08	8.79042e-06	4.06809	Late embryogenesis abundant (LEA) hydroxyproline-rich glycoprotein family
261443_at	At1g28480	GRX480	1.772e-07	1.8118e-05	4.05884	GRX480_roxy19__Thioredoxin superfamily protein
252126_at	At3g50950	---	1.94508e-07	1.90105e-05	4.03382	ZAR1__HOPZ-ACTIVATED RESISTANCE 1
245566_at	At4g14610	---	2.15224e-05	0.000360975	4.01102
257264_at	At3g22060	---	3.69866e-07	2.70018e-05	4.0085	Receptor-like protein kinase-related family protein
259992_at	At1g67970	HSFA8	1.30161e-06	5.70837e-05	4.00486	AT-HSFA8_HSFA8__heat shock transcription factor A8
252515_at	At3g46230	HSP17.4	1.30745e-06	5.71049e-05	4.00176	ATHSP17.4_HSP17.4__heat shock protein 17.4
245293_at	At4g16660	---	6.35542e-07	3.71709e-05	4.0012	heat shock protein 70 (Hsp 70) family protein
261221_at	At1g19960	---	9.5018e-07	4.81119e-05	3.98577	BEST Arabidopsis thaliana protein match is: transmembrane receptors (TAIR:AT2G32140.1); Has 41 Blast hits to 41 proteins in 17 species: Archae - 0; Bacteria - 2; Metazoa - 23; Fungi - 0; Plants - 11; Viruses - 0; Other Eukaryotes - 5 (source: NCBI BLink).
264851_at	At2g17290	CPK6	2.13674e-07	1.9975e-05	3.94683	ATCDPK3_ATCPK6_CPK6__Calcium-dependent protein kinase family protein
259560_at	At1g21270	WAK2	4.47419e-07	2.9496e-05	3.9425	WAK2__wall-associated kinase 2
246098_at	At5g20400	---	2.54812e-06	8.83322e-05	3.93598	2-oxoglutarate (2OG) and Fe(II)-dependent oxygenase superfamily protein
261240_at	At1g32940	SBT3.5	7.29335e-06	0.000174933	3.92954	ATSBT3.5_SBT3.5__Subtilase family protein
260648_at	At1g08050	---	2.30399e-05	0.000373969	3.92476	Zinc finger (C3HC4-type RING finger) family protein
267385_at	At2g44380	---	1.73815e-07	1.80214e-05	3.91453	Cysteine/Histidine-rich C1 domain family protein
260005_at	At1g67920	---	3.58928e-06	0.000107724	3.90986	unknown protein; BEST Arabidopsis thaliana protein match is: unknown protein (TAIR:AT1G24600.1); Has 22 Blast hits to 22 proteins in 5 species: Archae - 0; Bacteria - 0; Metazoa - 0; Fungi - 0; Plants - 22; Viruses - 0; Other Eukaryotes - 0 (source: NCBI BLink).
255116_at	At4g08850	---	3.04802e-09	2.31751e-06	3.90375	Leucine-rich repeat receptor-like protein kinase family protein
261526_at	At1g14370	APK2A	6.32387e-09	3.43446e-06	3.90114	APK2A_Kin1_PBL2__protein kinase 2A
266071_at	At2g18670 At2g18680	---	2.07721e-07	1.9579e-05	3.8892	RING/U-box superfamily protein
249096_at	At5g43910	---	5.31586e-06	0.000141063	3.8836	pfkB-like carbohydrate kinase family protein
264000_at	At2g22500	UCP5	9.11315e-06	0.00020123	3.86252	ATPUMP5_DIC1_UCP5__uncoupling protein 5
252060_at	At3g52430	PAD4	1.58641e-08	5.24435e-06	3.85225	ATPAD4_PAD4__alpha/beta-Hydrolases superfamily protein
252234_at	At3g49780	ATPSK4	3.28163e-06	0.000101858	3.84623	ATPSK3 (FORMER SYMBOL)_ATPSK4_PSK4__phytosulfokine 4 precursor
253874_at	At4g27450	---	1.04726e-06	5.10429e-05	3.84567	Aluminium induced protein with YGL and LRDR motifs
257950_at	At3g21780	UGT71B6	6.72733e-09	3.48751e-06	3.84257	UGT71B6__UDP-glucosyl transferase 71B6
246909_at	At5g25770	---	6.36448e-06	0.000160236	3.83352	alpha/beta-Hydrolases superfamily protein
249550_at	At5g38210	---	2.06057e-06	7.71607e-05	3.83344	Protein kinase family protein
259512_at	At1g12360	KEU	4.93369e-07	3.20619e-05	3.80779	KEU__Sec1/munc18-like (SM) proteins superfamily
256766_at	At3g22231	PCC1	1.07955e-05	0.000225706	3.80403	PCC1__pathogen and circadian controlled 1
250775_at	At5g05460	---	1.06149e-06	5.12977e-05	3.79773	AtENGase85A_ENGase85A__Glycosyl hydrolase family 85
253911_at	At4g27300	---	7.41185e-08	1.09074e-05	3.7943	S-locus lectin protein kinase family protein
265136_at	At1g51270	---	4.80543e-09	2.82936e-06	3.75567	structural molecules;transmembrane receptors;structural molecules
253268_s_at	At4g34131 At4g34135	UGT73B2	1.91001e-07	1.88482e-05	3.74845	UGT73B3__UDP-glucosyl transferase 73B3
245734_at	At1g73480	---	1.44711e-05	0.000272798	3.74442	alpha/beta-Hydrolases superfamily protein
247327_at	At5g64120	---	1.10067e-06	5.23049e-05	3.73955	Peroxidase superfamily protein
254592_at	At4g18880	HSF A4A	4.35141e-06	0.00012407	3.73933	AT-HSFA4A_HSF A4A__heat shock transcription factor A4A
264590_at	At2g17710	---	4.4518e-07	2.94704e-05	3.73273	unknown protein; Has 39 Blast hits to 39 proteins in 14 species: Archae - 0; Bacteria - 0; Metazoa - 0; Fungi - 0; Plants - 39; Viruses - 0; Other Eukaryotes - 0 (source: NCBI BLink).
253358_at	At4g32940	GAMMA-VPE	1.34133e-07	1.58527e-05	3.72463	GAMMA-VPE_GAMMAVPE__gamma vacuolar processing enzyme
248821_at	At5g47070	---	5.25533e-06	0.000140203	3.71818	Protein kinase superfamily protein
258787_at	At3g11840	PUB24	7.73013e-06	0.00018035	3.70761	PUB24__plant U-box 24
254318_at	At4g22530	---	2.27707e-06	8.14108e-05	3.70062	S-adenosyl-L-methionine-dependent methyltransferases superfamily protein
248092_at	At5g55170	SUMO3	2.83129e-07	2.36563e-05	3.69809	ATSUMO3_SUM3_SUMO 3_SUMO3__small ubiquitin-like modifier 3
264223_s_at	At3g16030	---	3.23257e-09	2.37855e-06	3.69079	CES101__lectin protein kinase family protein
257832_at	At3g26740	CCL	7.72537e-07	4.23387e-05	3.68818	CCL__CCR-like
246305_at	At3g51890	---	1.12152e-07	1.42916e-05	3.6805	Clathrin light chain protein
250829_at	At5g04720	ADR1-L2	1.48889e-07	1.65666e-05	3.6712	ADR1-L2_PHX21__ADR1-like 2
253779_at	At4g28490	HAE	1.55272e-06	6.45129e-05	3.66789	HAE_RLK5__Leucine-rich receptor-like protein kinase family protein
249494_at	At5g39050	---	2.42411e-07	2.16471e-05	3.66432	PMAT1__HXXXD-type acyl-transferase family protein
256308_s_at	At1g30410 At1g30420	ATMRP13	1.08079e-06	5.17916e-05	3.65952	ABCC12_ATMRP13_MRP13__multidrug resistance-associated protein 13
252373_at	At3g48090	EDS1	5.19811e-08	9.18944e-06	3.646	ATEDS1_EDS1__alpha/beta-Hydrolases superfamily protein
258975_at	At3g01970	WRKY45	4.48457e-06	0.000126757	3.63911	ATWRKY45_WRKY45__WRKY DNA-binding protein 45
256178_s_at	At1g51760 At1g51780	ILL5	7.49822e-06	0.000177291	3.6374	IAR3_JR3__peptidase M20/M25/M40 family protein
265260_at	At2g43000	anac042	1.65091e-08	5.37106e-06	3.62681	anac042_NAC042__NAC domain containing protein 42
252345_at	At3g48640	---	3.04126e-07	2.44609e-05	3.62356	unknown protein; FUNCTIONS IN: molecular_function unknown; INVOLVED IN: biological_process unknown; LOCATED IN: endomembrane system; EXPRESSED IN: 10 plant structures; EXPRESSED DURING: 10 growth stages; CONTAINS InterPro DOMAIN/s: Protein of unknown function DUF677 (InterPro:IPR007749); BEST Arabidopsis thaliana protein match is: Protein of unknown function (DUF677) (TAIR:AT5G66670.2); Has 42 Bl…
266464_at	At2g47800	ATMRP4	1.22901e-05	0.000246993	3.61554	ABCC4_ATMRP4_EST3_MRP4__multidrug resistance-associated protein 4
266752_at	At2g47000	ABCB4	2.53003e-06	8.81404e-05	3.60809	ABCB4_ATPGP4_MDR4_PGP4__ATP binding cassette subfamily B4
267083_at	At2g41100	TCH3	1.0883e-06	5.20399e-05	3.60359	ATCAL4_TCH3__Calcium-binding EF hand family protein
256756_at	At3g25610	---	1.33995e-06	5.81069e-05	3.59777	ATPase E1-E2 type family protein / haloacid dehalogenase-like hydrolase family protein
252592_at	At3g45640	NAXT1	2.34258e-06	8.31434e-05	3.59506	ATMAPK3_ATMPK3_MPK3__mitogen-activated protein kinase 3
255912_at	At1g66960	---	6.44374e-06	0.000161696	3.58162	LUP5__Terpenoid cyclases family protein
259841_at	At1g52200	---	1.3928e-05	0.00026675	3.57902	PLAC8 family protein
258682_at	At3g08720	S6K2	1.01581e-06	5.0213e-05	3.57421	ATPK19_ATPK2_ATS6K2_S6K2__serine/threonine protein kinase 2
259518_at	At1g20510	OPCL1	5.08891e-06	0.000137395	3.55432	OPCL1__OPC-8:0 CoA ligase1
255844_at	At2g33580	---	2.07229e-06	7.73631e-05	3.55127	Protein kinase superfamily protein
261005_at	At1g26420	---	4.62187e-09	2.82936e-06	3.55075	FAD-binding Berberine family protein
256883_at	At3g26440	---	8.29056e-08	1.16017e-05	3.5504	Protein of unknown function (DUF707)
245353_at	At4g16000	---	5.87085e-06	0.000151933	3.53729	unknown protein; BEST Arabidopsis thaliana protein match is: unknown protein (TAIR:AT4G15990.1); Has 30201 Blast hits to 17322 proteins in 780 species: Archae - 12; Bacteria - 1396; Metazoa - 17338; Fungi - 3422; Plants - 5037; Viruses - 0; Other Eukaryotes - 2996 (source: NCBI BLink).
250666_at	At5g07100	WRKY26	5.72237e-08	9.66869e-06	3.52631	WRKY26__WRKY DNA-binding protein 26
262408_at	At1g34750	---	4.70872e-08	9.12056e-06	3.52499	Protein phosphatase 2C family protein
255596_at	At4g01720	WRKY47	1.53292e-06	6.41576e-05	3.52447	AtWRKY47_WRKY47__WRKY family transcription factor
258351_at	At3g17700	CNBT1	3.43687e-08	7.89157e-06	3.52092	ATCNGC20_CNBT1_CNGC20__cyclic nucleotide-binding transporter 1
254447_at	At4g20860	---	7.06177e-05	0.000843787	3.50522	FAD-binding Berberine family protein
246988_at	At5g67340	---	9.23746e-07	4.74564e-05	3.50411	ARM repeat superfamily protein
256012_at	At1g19250	FMO1	2.0184e-07	1.91296e-05	3.49922	FMO1__flavin-dependent monooxygenase 1
258158_at	At3g17790	PAP17	5.29923e-06	0.000140906	3.49582	ATACP5_ATPAP17_PAP17__purple acid phosphatase 17
263183_at	At1g05570	CALS1	3.28414e-07	2.55112e-05	3.49298	ATGSL06_ATGSL6_CALS1_GSL06_GSL6__callose synthase 1
256877_at	At3g26470	---	1.3113e-05	0.000256116	3.4925	Powdery mildew resistance protein, RPW8 domain
267412_at	At2g34940	---	3.68097e-06	0.00010928	3.48396	BP80-3;2_VSR3;2_VSR5__VACUOLAR SORTING RECEPTOR 5
255259_at	At4g05020	NDB2	1.23065e-06	5.5367e-05	3.47572	NDB2__NAD(P)H dehydrogenase B2
252291_s_at	At3g49110 At3g49120	PRXCB	4.17244e-05	0.00057459	3.46977	ATPCA_ATPRX33_PRX33_PRXCA__peroxidase CA
264960_at	At1g76930	ATEXT4	2.1006e-05	0.000354398	3.46688	ATEXT1_ATEXT4_EXT1_EXT4_ORG5__extensin 4
253702_at	At4g29900	ACA10	6.77345e-07	3.84334e-05	3.46618	ACA10_ATACA10_CIF1__autoinhibited Ca(2+)-ATPase 10
264929_at	At1g60730	---	8.70893e-07	4.54578e-05	3.44479	NAD(P)-linked oxidoreductase superfamily protein
255406_at	At4g03450	---	1.37393e-05	0.00026469	3.4305	Ankyrin repeat family protein
250351_at	At5g12030	AT-HSP17.6A	7.81165e-07	4.25415e-05	3.41865	AT-HSP17.6A_HSP17.6_HSP17.6A__heat shock protein 17.6A
253987_at	At4g26270	PFK3	1.24394e-06	5.56307e-05	3.41734	PFK3__phosphofructokinase 3
247071_at	At5g66640	DAR3	2.22355e-06	8.0252e-05	3.4002	DAR3__DA1-related protein 3
262092_at	At1g56150	---	2.91706e-08	7.15464e-06	3.39533	SAUR-like auxin-responsive protein family
267357_at	At2g40000	HSPRO2	1.1577e-06	5.37044e-05	3.39372	ATHSPRO2_HSPRO2__ortholog of sugar beet HS1 PRO-1 2
250054_at	At5g17860	CAX7	4.30943e-07	2.90823e-05	3.39119	CAX7__calcium exchanger 7
265460_at	At2g46600	---	3.86948e-07	2.74876e-05	3.37918	Calcium-binding EF-hand family protein
246340_s_at	At3g44860 At3g44870	---	9.34884e-05	0.00103568	3.37233	FAMT__farnesoic acid carboxyl-O-methyltransferase
256100_at	At1g13750	---	2.2048e-06	7.99546e-05	3.36803	Purple acid phosphatases superfamily protein
246373_at	At1g51860	---	6.75166e-08	1.03707e-05	3.36652	Leucine-rich repeat protein kinase family protein
266781_at	At2g28940	---	1.4586e-06	6.21448e-05	3.36474	Protein kinase superfamily protein
251336_at	At3g61190	BAP1	1.28774e-05	0.0002542	3.35794	BAP1__BON association protein 1
248908_at	At5g45800	MEE62	2.00005e-06	7.57828e-05	3.34993	MEE62__Leucine-rich repeat protein kinase family protein
264467_at	At1g10140	---	1.14837e-06	5.37044e-05	3.3432	Uncharacterised conserved protein UCP031279
245448_at	At4g16860	RPP4	3.79909e-07	2.73366e-05	3.34135	RPP4__Disease resistance protein (TIR-NBS-LRR class) family
254256_at	At4g23180	CRK10	5.03543e-07	3.25377e-05	3.33753	CRK10_RLK4__cysteine-rich RLK (RECEPTOR-like protein kinase) 10
245932_at	At5g09290	---	1.24763e-05	0.000249635	3.32336	Inositol monophosphatase family protein
262374_s_at	At1g72910 At1g72930	TIR	1.15573e-06	5.37044e-05	3.32057	Toll-Interleukin-Resistance (TIR) domain-containing protein
254387_at	At4g21850	ATMSRB9	0.000184687	0.00168987	3.30945	ATMSRB9_MSRB9__methionine sulfoxide reductase B9
260706_at	At1g32350	AOX1D	2.82003e-06	9.26871e-05	3.30792	AOX1D__alternative oxidase 1D
246620_at	At5g36220	CYP81D1	5.19777e-05	0.00067326	3.30685	CYP81D1_CYP91A1__cytochrome p450 81d1
259559_at	At1g21240	WAK3	2.52763e-05	0.000397561	3.30419	WAK3__wall associated kinase 3
267483_at	At2g02810	UTR1	8.99107e-06	0.000200084	3.30087	ATUTR1_UTR1__UDP-galactose transporter 1
246327_at	At1g16670	---	5.2373e-08	9.18944e-06	3.29723	Protein kinase superfamily protein
252587_at	At3g45620	---	1.1804e-06	5.4394e-05	3.29169	Transducin/WD40 repeat-like superfamily protein
258792_at	At3g04640	---	3.68697e-07	2.70018e-05	3.2887	glycine-rich protein
260362_at	At1g70530	---	2.24943e-06	8.08985e-05	3.28036	CRK3__cysteine-rich RLK (RECEPTOR-like protein kinase) 3
253485_at	At4g31800	WRKY18	1.85343e-08	5.56273e-06	3.27998	ATWRKY18_WRKY18__WRKY DNA-binding protein 18
265597_at	At2g20142	---	2.68386e-07	2.28428e-05	3.2784	Toll-Interleukin-Resistance (TIR) domain family protein
260179_at	At1g70690	HWI1	9.85218e-07	4.91747e-05	3.2688	HWI1_PDLP5__Receptor-like protein kinase-related family protein
263379_at	At2g40140	CZF1	0.000241018	0.0020518	3.25626	ATSZF2_CZF1_SZF2_ZFAR1__zinc finger (CCCH-type) family protein
258982_at	At3g08870	---	1.10705e-07	1.41865e-05	3.25148	Concanavalin A-like lectin protein kinase family protein
253872_at	At4g27410	RD26	2.88164e-07	2.37293e-05	3.24713	ANAC072_RD26__NAC (No Apical Meristem) domain transcriptional regulator superfamily protein
266342_at	At2g01540	---	1.81042e-05	0.000319725	3.24166	Calcium-dependent lipid-binding (CaLB domain) family protein
255923_at	At1g22180	---	3.04479e-05	0.000456019	3.24111	Sec14p-like phosphatidylinositol transfer family protein
262314_at	At1g70810	---	1.14372e-06	5.37044e-05	3.23605	Calcium-dependent lipid-binding (CaLB domain) family protein
256576_at	At3g28210	PMZ	6.35865e-07	3.71709e-05	3.23503	PMZ_SAP12__zinc finger (AN1-like) family protein
245401_at	At4g17670	---	9.87436e-05	0.00107459	3.23459	Protein of unknown function (DUF581)
264680_at	At1g65510	---	3.26683e-05	0.000480131	3.226	unknown protein; FUNCTIONS IN: molecular_function unknown; INVOLVED IN: N-terminal protein myristoylation; LOCATED IN: endomembrane system; EXPRESSED IN: 9 plant structures; EXPRESSED DURING: LP.06 six leaves visible, LP.04 four leaves visible, 4 anthesis, petal differentiation and expansion stage, LP.08 eight leaves visible; BEST Arabidopsis thaliana protein match is: unknown protein (TAIR:AT1G6…
254952_at	At4g10955 At4g10960	UGE5	2.17624e-06	7.93321e-05	3.21944	alpha/beta-Hydrolases superfamily protein
256793_at	At3g22160	---	2.62406e-07	2.25018e-05	3.21583	VQ motif-containing protein
247571_at	At5g61210	SNAP33	1.60013e-07	1.73771e-05	3.21357	ATSNAP33_ATSNAP33B_SNAP33_SNP33__soluble N-ethylmaleimide-sensitive factor adaptor protein 33
266835_at	At2g29990	NDA2	1.29752e-06	5.70837e-05	3.20488	NDA2__alternative NAD(P)H dehydrogenase 2
245200_at	At1g67850	---	1.40944e-07	1.6237e-05	3.18107	Protein of unknown function (DUF707)
253915_at	At4g27280	---	4.88641e-05	0.000642578	3.17698	Calcium-binding EF-hand family protein
250279_at	At5g13200	---	0.000112381	0.00118075	3.17014	GRAM domain family protein
247819_at	At5g58350	WNK4	3.33818e-06	0.000103037	3.16627	WNK4_ZIK2__with no lysine (K) kinase 4
249988_at	At5g18310	---	5.88781e-07	3.56236e-05	3.16309	unknown protein; FUNCTIONS IN: molecular_function unknown; INVOLVED IN: biological_process unknown; LOCATED IN: plasma membrane; EXPRESSED IN: 22 plant structures; EXPRESSED DURING: 13 growth stages; BEST Arabidopsis thaliana protein match is: unknown protein (TAIR:AT5G48500.1); Has 30201 Blast hits to 17322 proteins in 780 species: Archae - 12; Bacteria - 1396; Metazoa - 17338; Fungi - 3422; Pla…
253125_at	At4g36040	---	1.36592e-07	1.58962e-05	3.16279	J11__Chaperone DnaJ-domain superfamily protein
253643_at	At4g29780	---	0.01018	0.0316401	3.16267	unknown protein; BEST Arabidopsis thaliana protein match is: unknown protein (TAIR:AT5G12010.1); Has 945 Blast hits to 944 proteins in 87 species: Archae - 0; Bacteria - 0; Metazoa - 519; Fungi - 43; Plants - 365; Viruses - 0; Other Eukaryotes - 18 (source: NCBI BLink).
264663_at	At1g09970	LRR XI-23	3.27437e-06	0.000101858	3.15763	LRR XI-23_RLK7__Leucine-rich receptor-like protein kinase family protein
257612_at	At3g26600	ARO4	1.8409e-05	0.000322759	3.1566	ARO4__armadillo repeat only 4
267345_at	At2g44240	---	0.000635109	0.00414028	3.15243	Protein of Unknown Function (DUF239)
249306_at	At5g41400	---	1.85476e-06	7.24438e-05	3.14884	RING/U-box superfamily protein
259609_at	At1g52410	TSA1	0.0188324	0.0498395	3.14708	TSA1__TSK-associating protein 1
266371_at	At2g41410	---	2.55245e-07	2.21972e-05	3.14592	Calcium-binding EF-hand family protein
256489_at	At1g31550	---	1.02442e-05	0.000217836	3.14032	GDSL-like Lipase/Acylhydrolase superfamily protein
258201_at	At3g13910	---	4.44766e-05	0.000599948	3.14025	Protein of unknown function (DUF3511)
263565_at	At2g15390	FUT4	2.28687e-08	6.06553e-06	3.13435	atfut4_FUT4__fucosyltransferase 4
256451_s_at	At1g75170 At5g04781	---	1.09053e-06	5.20399e-05	3.12556	Sec14p-like phosphatidylinositol transfer family protein
256940_at	At3g30720	QQS	0.000670442	0.0043054	3.12529	QQS__qua-quine starch
246532_at	At5g15870	---	5.11178e-06	0.00013741	3.11729	glycosyl hydrolase family 81 protein
254571_at	At4g19370	---	1.86832e-05	0.000326312	3.11164	Protein of unknown function (DUF1218)
259977_at	At1g76590	---	1.81238e-05	0.000319725	3.10645	PLATZ transcription factor family protein
250670_at	At5g06860	PGIP1	5.32551e-06	0.000141086	3.10375	ATPGIP1_PGIP1__polygalacturonase inhibiting protein 1
262177_at	At1g74710	EDS16	1.20355e-06	5.47811e-05	3.10203	ATICS1_EDS16_ICS1_SID2__ADC synthase superfamily protein
266555_at	At2g46270	GBF3	4.38259e-08	8.79042e-06	3.09185	GBF3__G-box binding factor 3
258395_at	At3g15500	ANAC055	6.80849e-06	0.000167836	3.09077	ANAC055_ATNAC3_NAC055_NAC3__NAC domain containing protein 3
246133_at	At5g20960	AAO1	1.19167e-07	1.49352e-05	3.08434	AAO1_AO1_AOalpha_AT-AO1_ATAO_AtAO1__aldehyde oxidase 1
253992_at	At4g26060	---	1.33195e-05	0.000258348	3.08274	Ribosomal protein L18ae family
258436_at	At3g16720	ATL2	5.18372e-05	0.000672586	3.08055	ATL2_TL2__TOXICOS EN LEVADURA 2
267337_at	At2g39980	---	1.83807e-07	1.85376e-05	3.07662	HXXXD-type acyl-transferase family protein
262899_at	At1g59870	PEN3	5.19283e-07	3.2903e-05	3.06967	ABCG36_ATABCG36_ATPDR8_PDR8_PEN3__ABC-2 and Plant PDR ABC-type transporter family protein
249580_at	At5g37740	---	1.97918e-06	7.51167e-05	3.06287	Calcium-dependent lipid-binding (CaLB domain) family protein
249485_at	At5g39020	---	1.2487e-06	5.56307e-05	3.05128	Malectin/receptor-like protein kinase family protein
254870_at	At4g11900	---	6.99327e-05	0.000839119	3.03922	S-locus lectin protein kinase family protein
267490_at	At2g19130	---	2.08371e-08	5.95193e-06	3.03811	S-locus lectin protein kinase family protein
245193_at	At1g67810	SUFE2	1.15064e-07	1.45812e-05	3.03611	SUFE2__sulfur E2
260327_at	At1g63840	---	2.2536e-07	2.048e-05	3.03397	RING/U-box superfamily protein
249918_at	At5g19240	---	1.46492e-08	5.01398e-06	3.03301	Glycoprotein membrane precursor GPI-anchored
245840_at	At1g58420	---	3.05387e-07	2.44609e-05	3.02987	Uncharacterised conserved protein UCP031279
246421_at	At5g16880	---	2.2486e-08	6.03419e-06	3.01873	Target of Myb protein 1
248889_at	At5g46230	---	2.94739e-07	2.41821e-05	3.01778	Protein of unknown function, DUF538
245760_s_at	At1g66910 At1g66920	---	6.51096e-07	3.75988e-05	3.01484	Protein kinase superfamily protein
266977_at	At2g39420	---	2.33425e-06	8.30643e-05	3.01447	alpha/beta-Hydrolases superfamily protein
262072_at	At1g59590	ZCF37	4.62947e-05	0.000616812	3.00864	ZCF37
250990_at	At5g02290	NAK	1.15593e-06	5.37044e-05	3.00577	NAK__Protein kinase superfamily protein
247866_at	At5g57550	XTR3	0.000214229	0.00187512	3.00148	XTH25_XTR3__xyloglucan endotransglucosylase/hydrolase 25
248332_at	At5g52640	ATHSP90.1	3.10509e-07	2.45928e-05	2.98863	ATHS83_AtHsp90-1_ATHSP90.1_HSP81-1_HSP81.1_HSP83_HSP90.1__heat shock protein 90.1
255913_at	At1g66980	---	2.14276e-06	7.87058e-05	2.98422	GDPDL2_SNC4__suppressor of npr1-1 constitutive 4
259320_at	At3g01080	WRKY58	3.47871e-06	0.000106082	2.98341	ATWRKY58_WRKY58__WRKY DNA-binding protein 58
248994_at	At5g45250	RPS4	3.38878e-06	0.000104457	2.97985	RPS4__Disease resistance protein (TIR-NBS-LRR class) family
263854_at	At2g04430	atnudt5	4.1694e-06	0.000119929	2.97717	atnudt5_NUDT5__nudix hydrolase homolog 5
267381_at	At2g26190	---	3.26692e-06	0.000101801	2.97612	calmodulin-binding family protein
267178_at	At2g37750	---	1.81226e-05	0.000319725	2.9729	unknown protein; Has 21 Blast hits to 21 proteins in 7 species: Archae - 0; Bacteria - 0; Metazoa - 0; Fungi - 0; Plants - 21; Viruses - 0; Other Eukaryotes - 0 (source: NCBI BLink).
245976_at	At5g13080	WRKY75	1.54991e-06	6.45129e-05	2.97201	ATWRKY75_WRKY75__WRKY DNA-binding protein 75
265053_at	At1g52000	---	0.000191408	0.00173381	2.97178	Mannose-binding lectin superfamily protein
263804_at	At2g40270	---	2.2483e-07	2.048e-05	2.96549	Protein kinase family protein
264867_at	At1g24150	FH4	1.07617e-05	0.000225706	2.96434	ATFH4_FH4__formin homologue 4
247594_at	At5g60800	---	6.65585e-05	0.000809275	2.96118	Heavy metal transport/detoxification superfamily protein
247835_at	At5g57910	---	1.26777e-06	5.62602e-05	2.96006	unknown protein; BEST Arabidopsis thaliana protein match is: unknown protein (TAIR:AT4G30630.1); Has 30201 Blast hits to 17322 proteins in 780 species: Archae - 12; Bacteria - 1396; Metazoa - 17338; Fungi - 3422; Plants - 5037; Viruses - 0; Other Eukaryotes - 2996 (source: NCBI BLink).
251633_at	At3g57460	---	1.40003e-06	6.01409e-05	2.95868	catalytics;metal ion binding
265450_at	At2g46620	---	6.08883e-08	9.75233e-06	2.95407	P-loop containing nucleoside triphosphate hydrolases superfamily protein
249372_at	At5g40760	G6PD6	6.74974e-07	3.83944e-05	2.95273	G6PD6__glucose-6-phosphate dehydrogenase 6gg
247338_at	At5g63680	---	6.51341e-05	0.000796199	2.94634	Pyruvate kinase family protein
248134_at	At5g54860	---	3.54786e-08	7.91633e-06	2.93855	Major facilitator superfamily protein
254707_at	At4g18010	AT5PTASE2	1.9189e-05	0.00033336	2.93839	5PTASE2_AT5PTASE2_IP5PII__myo-inositol polyphosphate 5-phosphatase 2
260211_at	At1g74440	---	8.38252e-08	1.16192e-05	2.93814	Protein of unknown function (DUF962)
256930_at	At3g22460	OASA2	1.46597e-05	0.000274991	2.91929	OASA2__O-acetylserine (thiol) lyase (OAS-TL) isoform A2
254211_at	At4g23570	SGT1A	6.82914e-07	3.85576e-05	2.91471	SGT1A__phosphatase-related
254851_at	At4g12010	---	7.87015e-08	1.13972e-05	2.90625	Disease resistance protein (TIR-NBS-LRR class) family
248971_at	At5g45000	---	3.09725e-07	2.45928e-05	2.90458	Disease resistance protein (TIR-NBS-LRR class) family
249264_s_at	At5g41740 At5g41750	---	7.86867e-08	1.13972e-05	2.90311	Disease resistance protein (TIR-NBS-LRR class) family
258507_at	At3g06500	---	1.90064e-06	7.31545e-05	2.89955	A/N-InvC__Plant neutral invertase family protein
254660_at	At4g18250	---	6.56046e-07	3.77889e-05	2.89907	receptor serine/threonine kinase, putative
245393_at	At4g16260	---	4.11867e-06	0.00011877	2.898	Glycosyl hydrolase superfamily protein
250339_at	At5g11670	ATNADP-ME2	2.52025e-05	0.000396735	2.88757	ATNADP-ME2_NADP-ME2__NADP-malic enzyme 2
253687_at	At4g29520	---	6.25115e-06	0.000158608	2.88535	LOCATED IN: endoplasmic reticulum, plasma membrane; EXPRESSED IN: 23 plant structures; EXPRESSED DURING: 14 growth stages; CONTAINS InterPro DOMAIN/s: Saposin B (InterPro:IPR008139); Has 137 Blast hits to 137 proteins in 50 species: Archae - 2; Bacteria - 0; Metazoa - 41; Fungi - 10; Plants - 36; Viruses - 0; Other Eukaryotes - 48 (source: NCBI BLink).
261713_at	At1g32640	MYC2	2.92357e-05	0.0004431	2.87963	ATMYC2_JAI1_JIN1_MYC2_RD22BP1_ZBF1__Basic helix-loop-helix (bHLH) DNA-binding family protein
256922_at	At3g19010	---	4.62821e-06	0.000129632	2.87609	2-oxoglutarate (2OG) and Fe(II)-dependent oxygenase superfamily protein
251479_at	At3g59700	ATHLECRK	1.49356e-06	6.3206e-05	2.87342	ATHLECRK_HLECRK_LECRK1__lectin-receptor kinase
246238_at	At4g36670	---	5.02661e-05	0.000656307	2.87126	AtPLT6_AtPMT6_PLT6_PMT6__Major facilitator superfamily protein
252572_at	At3g45290	MLO3	1.80558e-06	7.12547e-05	2.86997	ATMLO3_MLO3__Seven transmembrane MLO family protein
246789_at	At5g27600	LACS7	1.58642e-05	0.000290653	2.86347	ATLACS7_LACS7__long-chain acyl-CoA synthetase 7
253780_at	At4g28400	---	9.8144e-07	4.913e-05	2.85292	Protein phosphatase 2C family protein
247949_at	At5g57220	CYP81F2	6.50695e-05	0.000795836	2.8491	CYP81F2__cytochrome P450, family 81, subfamily F, polypeptide 2
262504_at	At1g21750	ATPDIL1-1	1.38053e-06	5.94943e-05	2.84267	ATPDI5_ATPDIL1-1_PDI5_PDIL1-1__PDI-like 1-1
248164_at	At5g54490	PBP1	1.17665e-05	0.000240281	2.83785	PBP1__pinoid-binding protein 1
259213_at	At3g09010	---	2.24897e-06	8.08985e-05	2.83724	Protein kinase superfamily protein
267518_at	At2g30500	---	6.0653e-06	0.000155274	2.83247	Kinase interacting (KIP1-like) family protein
254948_at	At4g11000	---	2.76762e-06	9.16245e-05	2.82655	Ankyrin repeat family protein
249777_at	At5g24210	---	4.91526e-05	0.000645093	2.82582	alpha/beta-Hydrolases superfamily protein
247543_at	At5g61600	---	0.00412992	0.0164203	2.82448	ERF104__ethylene response factor 104
257634_s_at	At3g26170 At3g26180	CYP71B19	1.31682e-07	1.5726e-05	2.82348	CYP71B19__cytochrome P450, family 71, subfamily B, polypeptide 19
259852_at	At1g72280	AERO1	3.04987e-05	0.000456481	2.81832	AERO1_ERO1__endoplasmic reticulum oxidoreductins 1
259065_at	At3g07520	GLR1.4	8.81539e-07	4.56998e-05	2.80866	ATGLR1.4_GLR1.4__glutamate receptor 1.4
245528_at	At4g15530	PPDK	1.83839e-05	0.000322567	2.80766	PPDK__pyruvate orthophosphate dikinase
261470_at	At1g28370	ERF11	0.00018524	0.00169216	2.7987	ATERF11_ERF11__ERF domain protein 11
248944_at	At5g45500	---	2.03783e-06	7.65782e-05	2.79237	RNI-like superfamily protein
266911_at	At2g45910	---	2.68332e-06	9.01421e-05	2.79127	U-box domain-containing protein kinase family protein
261650_at	At1g27770	ACA1	8.44893e-07	4.48443e-05	2.79095	ACA1_PEA1__autoinhibited Ca2+-ATPase 1
255344_s_at	At4g04540 At4g04570	---	0.00014462	0.00142312	2.78963	CRK39__cysteine-rich RLK (RECEPTOR-like protein kinase) 39
264772_at	At1g22930	---	3.41272e-08	7.89157e-06	2.7875	T-complex protein 11
254784_at	At4g12720	NUDT7	3.55477e-06	0.000107254	2.78363	AtNUDT7_GFG1_NUDT7__MutT/nudix family protein
258207_at	At3g14050	RSH2	1.26027e-05	0.000251064	2.78243	AT-RSH2_ATRSH2_RSH2__RELA/SPOT homolog 2
259173_at	At3g03640	BGLU25	8.62029e-07	4.5202e-05	2.77811	BGLU25_GLUC__beta glucosidase 25
245074_at	At2g23200	---	5.59401e-06	0.000146131	2.77596	Protein kinase superfamily protein
264648_at	At1g09080	BIP3	0.000108596	0.00115428	2.76712	BIP3__Heat shock protein 70 (Hsp 70) family protein
260744_at	At1g15010	---	0.00013092	0.00132052	2.7641	unknown protein; BEST Arabidopsis thaliana protein match is: unknown protein (TAIR:AT2G01300.1); Has 71 Blast hits to 71 proteins in 13 species: Archae - 0; Bacteria - 2; Metazoa - 0; Fungi - 0; Plants - 69; Viruses - 0; Other Eukaryotes - 0 (source: NCBI BLink).
256969_at	At3g21080	---	2.08676e-05	0.000353102	2.7574	ABC transporter-related
266181_at	At2g02390	ATGSTZ1	6.55173e-05	0.000799971	2.75623	ATGSTZ1_GST18_GSTZ1__glutathione S-transferase zeta 1
262888_at	At1g14790	RDR1	1.08699e-05	0.000226846	2.75002	ATRDRP1_RDR1__RNA-dependent RNA polymerase 1
246524_at	At5g15860	ATPCME	6.28043e-07	3.71131e-05	2.74989	ATPCME_ICME_PCME__prenylcysteine methylesterase
262237_at	At1g48320	---	1.57006e-06	6.49996e-05	2.74878	Thioesterase superfamily protein
265344_at	At2g22660	---	2.61036e-06	8.92689e-05	2.73634	Protein of unknown function (duplicated DUF1399)
247570_at	At5g61250	AtGUS1	7.54267e-07	4.16845e-05	2.7332	AtGUS1_GUS1__glucuronidase 1
254166_at	At4g24190	SHD	6.27062e-06	0.000158854	2.73134	AtHsp90-7_AtHsp90.7_HSP90.7_SHD__Chaperone protein htpG family protein
246976_s_at	At5g24810	---	4.30124e-07	2.90823e-05	2.73121	ABC1 family protein
250032_at	At5g18170	GDH1	4.39328e-08	8.79042e-06	2.72841	GDH1__glutamate dehydrogenase 1
262133_at	At1g78000	SULTR1;2	5.11425e-05	0.000665845	2.72628	SEL1_SULTR1;2__sulfate transporter 1;2
247685_at	At5g59680	---	8.57129e-07	4.518e-05	2.71886	Leucine-rich repeat protein kinase family protein
254262_at	At4g23470	---	4.13939e-08	8.79042e-06	2.71693	PLAC8 family protein
260254_at	At1g74210	---	9.77474e-06	0.000210143	2.71647	AtGDPD5_GDPD5__PLC-like phosphodiesterases superfamily protein
252276_at	At3g49490	---	8.31177e-06	0.000189213	2.7158	unknown protein; Has 722 Blast hits to 186 proteins in 64 species: Archae - 0; Bacteria - 30; Metazoa - 72; Fungi - 48; Plants - 38; Viruses - 0; Other Eukaryotes - 534 (source: NCBI BLink).
260239_at	At1g74360	---	2.18124e-08	6.02678e-06	2.7106	Leucine-rich repeat protein kinase family protein
266327_at	At2g46680	ATHB-7	4.94932e-05	0.000648343	2.70954	ATHB-7_ATHB7_HB-7__homeobox 7
254042_at	At4g25810	XTR6	8.20624e-06	0.000187819	2.70803	XTH23_XTR6__xyloglucan endotransglycosylase 6
254894_at	At4g11840	PLDGAMMA3	5.49977e-06	0.000144361	2.70713	PLDGAMMA3__phospholipase D gamma 3
249200_at	At5g42540	XRN2	0.000330473	0.00255269	2.7054	AtXRN2_XRN2__exoribonuclease 2
257101_at	At3g25020	AtRLP42	2.25633e-05	0.000370157	2.70292	AtRLP42_RLP42__receptor like protein 42
261161_at	At1g34420	---	3.19625e-06	0.000100146	2.70173	leucine-rich repeat transmembrane protein kinase family protein
251039_at	At5g02020	---	0.00014673	0.00143688	2.70083	SIS__Encodes a protein involved in salt tolerance, names SIS (Salt Induced Serine rich).
253257_at	At4g34390	XLG2	2.97148e-07	2.41821e-05	2.69781	XLG2__extra-large GTP-binding protein 2
260900_s_at	At1g21400 At5g34780	---	4.01195e-06	0.000116576	2.69381	Thiamin diphosphate-binding fold (THDP-binding) superfamily protein
251063_at	At5g01850	---	1.74957e-05	0.000312022	2.69051	Protein kinase superfamily protein
263157_at	At1g54100	ALDH7B4	1.38238e-06	5.94943e-05	2.68986	ALDH7B4__aldehyde dehydrogenase 7B4
252976_s_at	At4g38550	---	3.28779e-06	0.000101858	2.68633	Arabidopsis phospholipase-like protein (PEARLI 4) family
256300_at	At1g69490	NAP	5.28131e-05	0.000681373	2.68611	ANAC029_ATNAP_NAP__NAC-like, activated by AP3/PI
265817_at	At2g18050	HIS1-3	0.000328595	0.00254335	2.68538	HIS1-3__histone H1-3
250994_at	At5g02490	---	0.000521026	0.00357862	2.68202	AtHsp70-2_Hsp70-2__Heat shock protein 70 (Hsp 70) family protein
255980_at	At1g33970	---	4.06372e-07	2.81743e-05	2.68092	P-loop containing nucleoside triphosphate hydrolases superfamily protein
254248_at	At4g23270	---	7.43286e-05	0.000878009	2.67658	CRK19__cysteine-rich RLK (RECEPTOR-like protein kinase) 19
252474_at	At3g46620	---	8.02015e-05	0.00093099	2.67637	zinc finger (C3HC4-type RING finger) family protein
265266_at	At2g42890	AML2	4.21868e-07	2.89844e-05	2.67609	AML2_ML2__MEI2-like 2
249527_at	At5g38710	---	4.24674e-07	2.90823e-05	2.6644	Methylenetetrahydrofolate reductase family protein
261193_at	At1g32920	---	0.000285462	0.00230818	2.66077	unknown protein; FUNCTIONS IN: molecular_function unknown; INVOLVED IN: response to wounding; LOCATED IN: endomembrane system; EXPRESSED IN: 23 plant structures; EXPRESSED DURING: 13 growth stages; BEST Arabidopsis thaliana protein match is: unknown protein (TAIR:AT1G32928.1); Has 42 Blast hits to 42 proteins in 8 species: Archae - 0; Bacteria - 0; Metazoa - 0; Fungi - 0; Plants - 42; Viruses - 0…
249197_at	At5g42380	CML37	3.92102e-06	0.000114812	2.65772	CML37_CML39__calmodulin like 37
267341_at	At2g44200	---	9.49573e-07	4.81119e-05	2.6564	CBF1-interacting co-repressor CIR, N-terminal;Pre-mRNA splicing factor
251621_at	At3g57700	---	9.22095e-06	0.000201852	2.65416	Protein kinase superfamily protein
260878_at	At1g21450	SCL1	2.20051e-06	7.9926e-05	2.65095	SCL1__SCARECROW-like 1
248106_at	At5g55100	---	8.87052e-05	0.000997991	2.64743	SWAP (Suppressor-of-White-APricot)/surp domain-containing protein
245711_at	At5g04340	ZAT6	0.000205345	0.00182015	2.64612	C2H2_CZF2_ZAT6__zinc finger of Arabidopsis thaliana 6
254723_at	At4g13510	AMT1;1	3.79663e-07	2.73366e-05	2.64519	AMT1;1_ATAMT1_ATAMT1;1__ammonium transporter 1;1
258650_at	At3g09830	---	5.36819e-08	9.2764e-06	2.64393	Protein kinase superfamily protein
255502_at	At4g02410	---	2.04452e-05	0.000347508	2.6425	Concanavalin A-like lectin protein kinase family protein
262926_s_at	At1g65790 At1g65800	ARK1	1.22642e-05	0.000246907	2.642	ARK1_RK1__receptor kinase 1
250028_at	At5g18130	---	9.02452e-06	0.000200437	2.64113	unknown protein; BEST Arabidopsis thaliana protein match is: unknown protein (TAIR:AT3G03870.2); Has 1807 Blast hits to 1807 proteins in 277 species: Archae - 0; Bacteria - 0; Metazoa - 736; Fungi - 347; Plants - 385; Viruses - 0; Other Eukaryotes - 339 (source: NCBI BLink).
257805_at	At3g18830	ATPLT5	0.000143408	0.00141485	2.63454	ATPLT5_ATPMT5_PMT5__polyol/monosaccharide transporter 5
257955_at	At3g21810	---	1.4323e-05	0.000270902	2.62982	Zinc finger C-x8-C-x5-C-x3-H type family protein
262542_at	At1g34180	anac016	0.000589201	0.00392514	2.6281	anac016_NAC016__NAC domain containing protein 16
261701_at	At1g32750	HAF01	6.70145e-05	0.000813518	2.625	GTD1_HAF01_HAF1_TAF1__HAC13 protein (HAC13)
267199_at	At2g30990	---	5.14713e-06	0.000137962	2.62262	Protein of unknown function (DUF688)
250077_at	At5g16680	---	2.11209e-06	7.79559e-05	2.61508	RING/FYVE/PHD zinc finger superfamily protein
261216_at	At1g33030	---	0.00043406	0.00311251	2.60203	O-methyltransferase family protein
263076_at	At2g17520	IRE1A	1.23014e-06	5.5367e-05	2.60061	ATIRE1-2_IRE1-2_IRE1A__Endoribonuclease/protein kinase IRE1-like
265530_at	At2g06050	OPR3	3.4862e-06	0.000106169	2.59875	AtOPR3_DDE1_OPR3__oxophytodienoate-reductase 3
249242_at	At5g42250	---	0.000396656	0.00291956	2.59821	Zinc-binding alcohol dehydrogenase family protein
249125_at	At5g43450	---	9.45852e-06	0.00020489	2.59609	2-oxoglutarate (2OG) and Fe(II)-dependent oxygenase superfamily protein
264616_at	At2g17740	---	0.000130984	0.00132052	2.59025	Cysteine/Histidine-rich C1 domain family protein
251475_at	At3g59660	---	1.76374e-05	0.000313806	2.58986	C2 domain-containing protein / GRAM domain-containing protein
257939_at	At3g19930	STP4	1.7423e-06	6.93488e-05	2.5889	ATSTP4_STP4__sugar transporter 4
258894_at	At3g05650	AtRLP32	2.53647e-05	0.000398108	2.58709	AtRLP32_RLP32__receptor like protein 32
265868_at	At2g01650	PUX2	1.85467e-06	7.24438e-05	2.58574	PUX2__plant UBX domain-containing protein 2
249639_at	At5g36930	---	0.000160679	0.00153284	2.58545	Disease resistance protein (TIR-NBS-LRR class) family
252400_at	At3g48020	---	5.33614e-05	0.000686118	2.58356	unknown protein; FUNCTIONS IN: molecular_function unknown; INVOLVED IN: biological_process unknown; LOCATED IN: chloroplast; EXPRESSED IN: 11 plant structures; EXPRESSED DURING: LP.04 four leaves visible, 4 anthesis; BEST Arabidopsis thaliana protein match is: unknown protein (TAIR:AT5G62865.1); Has 82 Blast hits to 82 proteins in 12 species: Archae - 0; Bacteria - 0; Metazoa - 0; Fungi - 0; Plan…
266780_at	At2g29110	ATGLR2.8	8.17286e-07	4.37613e-05	2.58	ATGLR2.8_GLR2.8_GLR2.8__glutamate receptor 2.8
254453_at	At4g21120	AAT1	3.04405e-05	0.000456019	2.57839	AAT1_CAT1__amino acid transporter 1
255599_at	At4g01010	ATCNGC13	2.85998e-06	9.33994e-05	2.57798	ATCNGC13_CNGC13__cyclic nucleotide-gated channel 13
259764_at	At1g64280	NPR1	2.25282e-07	2.048e-05	2.57172	ATNPR1_NIM1_NPR1_SAI1__regulatory protein (NPR1)
259618_at	At1g48000	MYB112	2.79473e-07	2.35232e-05	2.56184	AtMYB112_MYB112__myb domain protein 112
249974_at	At5g18780	---	8.61779e-06	0.000194544	2.5602	F-box/RNI-like superfamily protein
253993_at	At4g26070	MEK1	5.14429e-07	3.2903e-05	2.55824	ATMEK1_MEK1_MKK1_NMAPKK__MAP kinase/ ERK kinase 1
262118_at	At1g02850	BGLU11	6.30638e-05	0.00078001	2.55812	BGLU11__beta glucosidase 11
263457_at	At2g22300	SR1	1.59236e-06	6.56671e-05	2.55663	CAMTA3_SR1__signal responsive 1
256617_at	At3g22240	---	0.000154283	0.00148992	2.55571	unknown protein; BEST Arabidopsis thaliana protein match is: unknown protein (TAIR:AT3G22235.2); Has 177 Blast hits to 177 proteins in 14 species: Archae - 0; Bacteria - 0; Metazoa - 0; Fungi - 0; Plants - 177; Viruses - 0; Other Eukaryotes - 0 (source: NCBI BLink).
248060_at	At5g55560	---	0.00055108	0.00373444	2.55346	Protein kinase superfamily protein
255430_at	At4g03320	tic20-IV	5.75728e-05	0.000727554	2.55278	AtTic20-IV_Tic20-IV__translocon at the inner envelope membrane of chloroplasts 20-IV
254375_at	At4g21800	QQT2	4.9514e-05	0.000648343	2.54909	QQT2__P-loop containing nucleoside triphosphate hydrolases superfamily protein
263986_at	At2g42790	CSY3	9.75086e-09	4.08731e-06	2.54306	CSY3__citrate synthase 3
260401_at	At1g69840	---	1.2117e-05	0.000245243	2.54249	SPFH/Band 7/PHB domain-containing membrane-associated protein family
263419_at	At2g17220	---	2.5505e-05	0.000399374	2.53887	Kin3__Protein kinase superfamily protein
247275_at	At5g64370	BETA-UP	1.03405e-06	5.09432e-05	2.53529	BETA-UP_PYD3__beta-ureidopropionase
248945_at	At5g45510	---	5.53945e-07	3.42425e-05	2.53446	Leucine-rich repeat (LRR) family protein
250595_at	At5g07770	---	5.81675e-07	3.53621e-05	2.51321	Actin-binding FH2 protein
257708_at	At3g13330	---	1.16534e-05	0.000239042	2.51206	PA200__proteasome activating protein 200
245956_s_at	At5g28540 At5g42020	BIP2	2.42103e-05	0.000386179	2.51055	BIP1__heat shock protein 70 (Hsp 70) family protein
249889_at	At5g22540	---	1.05648e-06	5.12728e-05	2.50972	Plant protein of unknown function (DUF247)
260522_x_at	At2g41730	---	2.18769e-05	0.000364347	2.50968	unknown protein; BEST Arabidopsis thaliana protein match is: unknown protein (TAIR:AT5G24640.1); Has 25 Blast hits to 25 proteins in 5 species: Archae - 0; Bacteria - 0; Metazoa - 0; Fungi - 0; Plants - 25; Viruses - 0; Other Eukaryotes - 0 (source: NCBI BLink).
256252_at	At3g11340	---	0.000173724	0.00162138	2.503	UGT76B1__UDP-Glycosyltransferase superfamily protein
260556_at	At2g43620	---	0.000810639	0.00495065	2.50032	Chitinase family protein
259629_at	At1g56510	WRR4	0.000253628	0.00212336	2.49619	ADR2_WRR4__Disease resistance protein (TIR-NBS-LRR class)
259228_at	At3g07720	---	3.83788e-07	2.74561e-05	2.49274	Galactose oxidase/kelch repeat superfamily protein
254242_at	At4g23200	---	3.7608e-07	2.7233e-05	2.49263	CRK12__cysteine-rich RLK (RECEPTOR-like protein kinase) 12
246529_at	At5g15730	---	2.30513e-05	0.000373969	2.49166	AtCRLK2_CRLK2__Protein kinase superfamily protein
265902_at	At2g25590	---	2.38421e-05	0.000381983	2.48761	Plant Tudor-like protein
260884_at	At1g29240	---	3.29108e-06	0.000101858	2.48413	Protein of unknown function (DUF688)
251932_at	At3g54010	PAS1	7.17194e-06	0.000173113	2.484	DEI1_PAS1__FKBP-type peptidyl-prolyl cis-trans isomerase family protein
261032_at	At1g17430	---	3.08209e-05	0.000460311	2.48032	alpha/beta-Hydrolases superfamily protein
260405_at	At1g69930	ATGSTU11	0.000144433	0.00142189	2.47686	ATGSTU11_GSTU11__glutathione S-transferase TAU 11
258452_at	At3g22370	AOX1A	2.58109e-06	8.86429e-05	2.4763	AOX1A_ATAOX1A_AtHSR3_HSR3__alternative oxidase 1A
252303_at	At3g49210	---	1.00346e-08	4.08731e-06	2.47562	O-acyltransferase (WSD1-like) family protein
254521_at	At5g44820	---	5.28195e-06	0.000140749	2.47172	Nucleotide-diphospho-sugar transferase family protein
249890_at	At5g22570	WRKY38	3.22341e-05	0.000475896	2.4708	ATWRKY38_WRKY38__WRKY DNA-binding protein 38
262775_at	At1g13000	---	3.14045e-05	0.000466061	2.46655	Protein of unknown function (DUF707)
248276_at	At5g53550	YSL3	2.58817e-06	8.86429e-05	2.46504	ATYSL3_YSL3__YELLOW STRIPE like 3
260399_at	At1g72520	---	0.000212959	0.00187047	2.46112	ATLOX4_LOX4__PLAT/LH2 domain-containing lipoxygenase family protein
257216_at	At3g14990	---	6.17277e-07	3.68484e-05	2.45875	AtDJ1A_DJ1A__Class I glutamine amidotransferase-like superfamily protein
265658_at	At2g13810	ALD1	6.16824e-06	0.000157354	2.4576	ALD1_EDTS5__AGD2-like defense response protein 1
249987_at	At5g18490	---	6.4214e-06	0.000161491	2.45602	Plant protein of unknown function (DUF946)
259598_at	At1g27980	DPL1	2.29551e-05	0.00037386	2.45248	ATDPL1_DPL1__dihydrosphingosine phosphate lyase
248942_at	At5g45480	---	6.97339e-05	0.000838056	2.45151	Protein of unknown function (DUF594)
255733_at	At1g25400	---	1.27061e-05	0.000252243	2.4476	unknown protein; FUNCTIONS IN: molecular_function unknown; INVOLVED IN: biological_process unknown; LOCATED IN: cellular_component unknown; EXPRESSED IN: 20 plant structures; EXPRESSED DURING: 10 growth stages; BEST Arabidopsis thaliana protein match is: unknown protein (TAIR:AT1G68440.1).
259211_at	At3g09020	---	8.23282e-08	1.1592e-05	2.44749	alpha 1,4-glycosyltransferase family protein
251739_at	At3g56170	CAN	2.14729e-05	0.000360675	2.44743	CAN__Ca-2+ dependent nuclease
259230_at	At3g07780	OBE1	1.9228e-06	7.33428e-05	2.44639	OBE1__Protein of unknown function (DUF1423)
253075_at	At4g36150	---	9.5127e-07	4.81119e-05	2.44614	Disease resistance protein (TIR-NBS-LRR class) family
255508_at	At4g02220	---	0.000139719	0.00138505	2.445	zinc finger (MYND type) family protein / programmed cell death 2 C-terminal domain-containing protein
249486_at	At5g39030	---	7.13924e-06	0.000172506	2.44229	Protein kinase superfamily protein
249467_at	At5g39610	ATNAC6	7.57759e-06	0.00017808	2.44174	ANAC092_ATNAC2_ATNAC6_NAC2_NAC6_ORE1__NAC domain containing protein 6
251037_at	At5g02100	UNE18	1.69029e-07	1.77675e-05	2.44161	ORP3A_UNE18__Oxysterol-binding family protein
252570_at	At3g45300	IVD	1.25996e-05	0.000251064	2.43497	ATIVD_IVD_IVDH__isovaleryl-CoA-dehydrogenase
262772_at	At1g13210	ACA.l	1.29696e-05	0.000255251	2.43287	ACA.l__autoinhibited Ca2+/ATPase II
261413_at	At1g07630	PLL5	2.66815e-06	9.01421e-05	2.42689	PLL5__pol-like 5
267165_at	At2g37710	RLK	3.69004e-05	0.000523186	2.4265	RLK__receptor lectin kinase
252679_at	At3g44260	---	0.00405075	0.0161959	2.42591	AtCAF1a_CAF1a__Polynucleotidyl transferase, ribonuclease H-like superfamily protein
264423_at	At1g61690	---	8.50105e-09	3.89407e-06	2.42482	phosphoinositide binding
250818_at	At5g04930	ALA1	1.42227e-05	0.000270124	2.42438	ALA1__aminophospholipid ATPase 1
259008_at	At3g09390	MT2A	3.16573e-06	9.94632e-05	2.42401	ATMT-1_ATMT-K_MT2A__metallothionein 2A
258921_at	At3g10500	anac053	1.66311e-05	0.000300124	2.42266	anac053_NAC053__NAC domain containing protein 53
256061_at	At1g07040	---	3.60498e-07	2.67849e-05	2.42249	unknown protein; INVOLVED IN: biological_process unknown; LOCATED IN: chloroplast; EXPRESSED IN: 24 plant structures; EXPRESSED DURING: 14 growth stages; BEST Arabidopsis thaliana protein match is: unknown protein (TAIR:AT1G27030.1); Has 540 Blast hits to 538 proteins in 187 species: Archae - 0; Bacteria - 333; Metazoa - 0; Fungi - 0; Plants - 67; Viruses - 0; Other Eukaryotes - 140 (source: NCBI…
250400_at	At5g10740	---	3.43147e-07	2.58323e-05	2.42092	Protein phosphatase 2C family protein
257888_at	At3g16990	---	9.19692e-06	0.000201713	2.41605	Haem oxygenase-like, multi-helical
251071_at	At5g01950	---	1.33824e-05	0.000259349	2.41541	Leucine-rich repeat protein kinase family protein
254040_at	At4g25900	---	0.000569639	0.00383062	2.41505	Galactose mutarotase-like superfamily protein
264746_at	At1g62300	WRKY6	1.16414e-06	5.38623e-05	2.41101	ATWRKY6_WRKY6__WRKY family transcription factor
260904_at	At1g02450	NIMIN1	1.54663e-05	0.000285656	2.40907	NIMIN-1_NIMIN1__NIM1-interacting 1
254847_at	At4g11850	PLDGAMMA1	3.35812e-07	2.56063e-05	2.40833	MEE54_PLDGAMMA1__phospholipase D gamma 1
252095_at	At3g51000	---	7.39289e-07	4.11297e-05	2.40785	alpha/beta-Hydrolases superfamily protein
250627_at	At5g07360	---	1.67381e-06	6.72965e-05	2.40586	Amidase family protein
245686_at	At5g22060	J2	2.94203e-05	0.000445307	2.40331	ATJ2_J2__DNAJ homologue 2
251107_at	At5g01610	---	6.11968e-06	0.000156316	2.40161	Protein of unknown function, DUF538
257476_at	At1g80960	---	2.56015e-06	8.86147e-05	2.39942	F-box and Leucine Rich Repeat domains containing protein
245365_at	At4g17720	---	1.95656e-06	7.4382e-05	2.39796	RNA-binding (RRM/RBD/RNP motifs) family protein
251745_at	At3g55980	SZF1	0.000780489	0.00480382	2.39464	ATSZF1_SZF1__salt-inducible zinc finger 1
246759_at	At5g27950	---	0.000314136	0.00247581	2.39415	P-loop containing nucleoside triphosphate hydrolases superfamily protein
255723_at	At3g29575	AFP3	7.80112e-06	0.00018139	2.39132	AFP3__ABI five binding protein 3
253173_at	At4g35110	---	7.71519e-05	0.000903406	2.38666	Arabidopsis phospholipase-like protein (PEARLI 4) family
253997_at	At4g26090	RPS2	2.5403e-07	2.21972e-05	2.38621	RPS2__NB-ARC domain-containing disease resistance protein
264042_at	At2g03760	ST	5.52918e-07	3.42425e-05	2.38604	AtSOT1_AtSOT12_ATST1_RAR047_SOT12_ST_ST1__sulphotransferase 12
255590_at	At4g01610	---	0.000242347	0.00205984	2.38509	Cysteine proteinases superfamily protein
253163_at	At4g35750	---	1.77923e-07	1.8118e-05	2.37599	SEC14 cytosolic factor family protein / phosphoglyceride transfer family protein
260279_at	At1g80420	---	3.52533e-05	0.000507933	2.37591	ATXRCC1__BRCT domain-containing DNA repair protein
266156_at	At2g28110	FRA8	4.09071e-06	0.000118263	2.37057	FRA8_IRX7__Exostosin family protein
259766_at	At1g64360	---	0.00017125	0.00160649	2.36954	unknown protein; Has 6 Blast hits to 6 proteins in 2 species: Archae - 0; Bacteria - 0; Metazoa - 0; Fungi - 0; Plants - 6; Viruses - 0; Other Eukaryotes - 0 (source: NCBI BLink).
260243_at	At1g63720	---	4.89671e-06	0.000135174	2.36803	BEST Arabidopsis thaliana protein match is: hydroxyproline-rich glycoprotein family protein (TAIR:AT5G52430.1); Has 490 Blast hits to 394 proteins in 96 species: Archae - 0; Bacteria - 2; Metazoa - 132; Fungi - 88; Plants - 175; Viruses - 14; Other Eukaryotes - 79 (source: NCBI BLink).
246396_at	At1g58180	BCA6	0.000277286	0.00226212	2.36703	ATBCA6_BCA6__beta carbonic anhydrase 6
251975_at	At3g53230	---	4.94571e-06	0.000135591	2.3619	ATPase, AAA-type, CDC48 protein
267076_at	At2g41090	---	2.61542e-07	2.25018e-05	2.35435	Calcium-binding EF-hand family protein
263963_at	At2g36080	---	8.81408e-05	0.000995293	2.35426	AP2/B3-like transcriptional factor family protein
248132_at	At5g54840	SGP1	0.000588464	0.00392137	2.35417	ATSGP1_SGP1__Ras-related small GTP-binding family protein
266155_at	266155_at	CYP89A5	0.000120863	0.00124653	2.35411
251649_at	At3g57330	ACA11	8.79081e-07	4.56762e-05	2.35395	ACA11__autoinhibited Ca2+-ATPase 11
251422_at	At3g60540	---	1.92691e-05	0.000333855	2.34738	Preprotein translocase Sec, Sec61-beta subunit protein
247324_at	At5g64190	---	0.000543077	0.00369286	2.34694	unknown protein; BEST Arabidopsis thaliana protein match is: unknown protein (TAIR:AT2G40390.1); Has 1807 Blast hits to 1807 proteins in 277 species: Archae - 0; Bacteria - 0; Metazoa - 736; Fungi - 347; Plants - 385; Viruses - 0; Other Eukaryotes - 339 (source: NCBI BLink).
261973_at	At1g64610	---	1.57679e-05	0.000289121	2.34622	Transducin/WD40 repeat-like superfamily protein
258245_at	At3g29075	---	4.7104e-05	0.000625404	2.34542	glycine-rich protein
251176_at	At3g63380	---	0.000278589	0.0022687	2.3452	ATPase E1-E2 type family protein / haloacid dehalogenase-like hydrolase family protein
245119_at	At2g41640	---	0.000100975	0.00109158	2.3411	Glycosyltransferase family 61 protein
262137_at	At1g77920	---	4.82169e-06	0.000133636	2.33925	bZIP transcription factor family protein
254229_at	At4g23610	---	2.59311e-05	0.000404575	2.33805	Late embryogenesis abundant (LEA) hydroxyproline-rich glycoprotein family
252421_at	At3g47540	---	2.07582e-05	0.000351779	2.33593	Chitinase family protein
246384_at	At1g77370	---	1.73725e-05	0.000310769	2.33452	Glutaredoxin family protein
246682_at	At5g33290	XGD1	2.64488e-06	8.99101e-05	2.33124	XGD1__xylogalacturonan deficient 1
251895_at	At3g54420	ATEP3	0.000109397	0.00116117	2.33096	ATCHITIV_ATEP3_CHIV_EP3__homolog of carrot EP3-3 chitinase
255039_at	At4g09570	CPK4	9.50418e-07	4.81119e-05	2.32984	ATCPK4_CPK4__calcium-dependent protein kinase 4
252862_at	At4g39830	---	2.78999e-05	0.000429707	2.32697	Cupredoxin superfamily protein
261167_at	At1g04980	ATPDIL2-2	0.0001805	0.00166598	2.32572	ATPDI10_ATPDIL2-2_PDI10_PDIL2-2__PDI-like 2-2
264886_at	At1g61120	TPS04	7.29115e-06	0.000174933	2.3255	GES_TPS04_TPS4__terpene synthase 04
251370_at	At3g60450	---	1.30229e-05	0.00025586	2.32538	Phosphoglycerate mutase family protein
250998_at	At5g02620	---	7.11826e-05	0.000848316	2.31904	ANK1_ATANK1__ankyrin-like1
248766_at	At5g47580	---	2.62248e-05	0.000408599	2.31796	ASG7__unknown protein; BEST Arabidopsis thaliana protein match is: unknown protein (TAIR:AT4G17250.1); Has 1807 Blast hits to 1807 proteins in 277 species: Archae - 0; Bacteria - 0; Metazoa - 736; Fungi - 347; Plants - 385; Viruses - 0; Other Eukaryotes - 339 (source: NCBI BLink).
262382_at	At1g72920	---	1.25545e-05	0.000250582	2.31793	Toll-Interleukin-Resistance (TIR) domain family protein
255786_at	At1g19670	ATCLH1	0.0127574	0.0374898	2.31401	ATCLH1_ATHCOR1_CLH1_CORI1__chlorophyllase 1
246653_at	At5g35200	---	1.02926e-05	0.000218394	2.31223	ENTH/ANTH/VHS superfamily protein
257734_at	At3g18370	ATSYTF	3.93801e-06	0.000114867	2.31208	ATSYTF_NTMC2T3_NTMC2TYPE3_SYTF__C2 domain-containing protein
253841_at	At4g27830	BGLU10	2.87036e-06	9.33994e-05	2.31046	BGLU10__beta glucosidase 10
258786_at	At3g11820	SYP121	4.43314e-07	2.94704e-05	2.30936	AT-SYR1_ATSYP121_ATSYR1_PEN1_SYP121_SYR1__syntaxin of plants 121
257844_at	At3g28480	---	0.000563662	0.00379571	2.30724	Oxoglutarate/iron-dependent oxygenase
254178_at	At4g23880	---	4.39313e-05	0.00059435	2.30415	unknown protein; Has 73 Blast hits to 69 proteins in 22 species: Archae - 0; Bacteria - 4; Metazoa - 9; Fungi - 2; Plants - 18; Viruses - 0; Other Eukaryotes - 40 (source: NCBI BLink).
250644_at	At5g06750	---	5.35103e-05	0.000687645	2.30328	Protein phosphatase 2C family protein
264458_at	At1g10410	---	1.13873e-05	0.000234638	2.29928	Protein of unknown function (DUF1336)
257154_at	At3g27210	---	1.47276e-08	5.01398e-06	2.29825	unknown protein; FUNCTIONS IN: molecular_function unknown; INVOLVED IN: N-terminal protein myristoylation; LOCATED IN: plasma membrane; EXPRESSED IN: 22 plant structures; EXPRESSED DURING: 13 growth stages; BEST Arabidopsis thaliana protein match is: unknown protein (TAIR:AT5G40860.1); Has 133 Blast hits to 98 proteins in 25 species: Archae - 0; Bacteria - 6; Metazoa - 32; Fungi - 7; Plants - 70;…
256526_at	At1g66090	---	9.15333e-06	0.000201343	2.29706	Disease resistance protein (TIR-NBS class)
245885_at	At5g09440	EXL4	0.00074468	0.00464102	2.295	EXL4__EXORDIUM like 4
267293_at	At2g23810	TET8	1.71893e-08	5.37106e-06	2.29487	TET8__tetraspanin8
265471_at	At2g37130	---	0.000366423	0.00275119	2.29395	Peroxidase superfamily protein
254014_at	At4g26120	---	1.10003e-05	0.000228522	2.29229	Ankyrin repeat family protein / BTB/POZ domain-containing protein
254346_at	At4g21980	APG8A	1.93843e-05	0.000334967	2.28572	APG8A_ATG8A__Ubiquitin-like superfamily protein
248263_at	At5g53370	PMEPCRF	9.48516e-08	1.25062e-05	2.28479	ATPMEPCRF_PMEPCRF__pectin methylesterase PCR fragment F
255627_at	At4g00955	---	1.06126e-06	5.12977e-05	2.28425	FUNCTIONS IN: molecular_function unknown; INVOLVED IN: biological_process unknown; LOCATED IN: endomembrane system; EXPRESSED IN: 14 plant structures; EXPRESSED DURING: 9 growth stages; CONTAINS InterPro DOMAIN/s: EGF-like (InterPro:IPR006210); BEST Arabidopsis thaliana protein match is: Protein kinase superfamily protein (TAIR:AT2G23450.1); Has 94 Blast hits to 88 proteins in 13 species: Archae …
249928_at	At5g22250	---	1.54542e-05	0.000285656	2.28285	AtCAF1b_CAF1b__Polynucleotidyl transferase, ribonuclease H-like superfamily protein
251169_at	At3g63210	MARD1	0.000281439	0.00228701	2.28145	MARD1__Protein of unknown function (DUF581)
262383_at	At1g72940	---	1.07589e-05	0.000225706	2.28067	Toll-Interleukin-Resistance (TIR) domain-containing protein
251342_at	At3g60690	---	2.68904e-06	9.01973e-05	2.2803	SAUR-like auxin-responsive protein family
258162_at	At3g17810	---	2.26868e-05	0.000370427	2.27983	PYD1__pyrimidine 1
261294_at	At1g48430	---	5.76807e-05	0.000728151	2.27915	Dihydroxyacetone kinase
267565_at	At2g30750	CYP71A12	5.18169e-05	0.000672586	2.27774	CYP71A12__cytochrome P450, family 71, subfamily A, polypeptide 12
260396_at	At1g69720	ho3	3.58609e-06	0.000107724	2.27746	HO3__heme oxygenase 3
266097_at	At2g37970	SOUL-1	3.94924e-07	2.77176e-05	2.27241	SOUL-1__SOUL heme-binding family protein
245051_at	At2g23320	WRKY15	3.26093e-05	0.000479883	2.27176	WRKY15__WRKY DNA-binding protein 15
263931_at	At2g36220	---	0.000104948	0.00112411	2.27175	unknown protein; BEST Arabidopsis thaliana protein match is: unknown protein (TAIR:AT3G52710.1); Has 74 Blast hits to 74 proteins in 10 species: Archae - 0; Bacteria - 0; Metazoa - 0; Fungi - 0; Plants - 74; Viruses - 0; Other Eukaryotes - 0 (source: NCBI BLink).
263800_at	At2g24600	---	0.00225219	0.0105879	2.26859	Ankyrin repeat family protein
250302_at	At5g11920	AtcwINV6	1.31146e-05	0.000256116	2.26482	AtcwINV6_cwINV6__6-&1-fructan exohydrolase
262919_at	At1g79380	---	8.40492e-08	1.16192e-05	2.26436	Ca(2)-dependent phospholipid-binding protein (Copine) family
262671_at	At1g76040	CPK29	1.46303e-06	6.21448e-05	2.26362	CPK29__calcium-dependent protein kinase 29
264543_at	At1g55790	---	3.31618e-07	2.55548e-05	2.26163
247870_at	At5g57580	---	2.35475e-06	8.34034e-05	2.26114	Calmodulin-binding protein
252485_at	At3g46530	RPP13	2.0172e-05	0.000343632	2.26098	RPP13__NB-ARC domain-containing disease resistance protein
261872_s_at	At1g11520 At4g21660	---	2.46698e-05	0.000390777	2.26044	pliceosome associated protein-related
261242_at	At1g32960	SBT3.3	1.74242e-05	0.000311234	2.2586	ATSBT3.3_SBT3.3__Subtilase family protein
264506_at	At1g09560	GLP5	1.95419e-06	7.4382e-05	2.25688	GLP5__germin-like protein 5
258362_at	At3g14280	---	1.51022e-06	6.36747e-05	2.25264	unknown protein; Has 51 Blast hits to 51 proteins in 13 species: Archae - 0; Bacteria - 0; Metazoa - 0; Fungi - 0; Plants - 51; Viruses - 0; Other Eukaryotes - 0 (source: NCBI BLink).
258108_at	At3g23570	---	0.000120492	0.00124467	2.25128	alpha/beta-Hydrolases superfamily protein
250916_at	At5g03630	ATMDAR2	0.000615385	0.00405457	2.25087	ATMDAR2__Pyridine nucleotide-disulphide oxidoreductase family protein
245181_at	At5g12420	---	0.000324702	0.00252521	2.24727	O-acyltransferase (WSD1-like) family protein
266727_at	At2g03150	emb1579	3.13646e-06	9.89525e-05	2.24652	emb1579__ATP/GTP-binding protein family
262366_at	At1g72890	---	5.03387e-07	3.25377e-05	2.24282	Disease resistance protein (TIR-NBS class)
267496_at	At2g30550	---	1.69622e-05	0.000304892	2.23851	alpha/beta-Hydrolases superfamily protein
246476_at	At5g16730	---	0.000175565	0.00163255	2.23483	Plant protein of unknown function (DUF827)
255128_at	At4g08310	---	9.37186e-06	0.000203787	2.23344	FUNCTIONS IN: molecular_function unknown; INVOLVED IN: biological_process unknown; LOCATED IN: cellular_component unknown; EXPRESSED IN: 25 plant structures; EXPRESSED DURING: 13 growth stages; CONTAINS InterPro DOMAIN/s: Histone chaperone domain CHZ (InterPro:IPR019098); BEST Arabidopsis thaliana protein match is: unknown protein (TAIR:AT1G44780.2); Has 53711 Blast hits to 33687 proteins in 1618…
263320_at	At2g47180	AtGolS1	0.000144171	0.00142053	2.23237	AtGolS1_GolS1__galactinol synthase 1
257850_at	At3g13065	SRF4	0.00023512	0.00201619	2.22679	SRF4__STRUBBELIG-receptor family 4
246600_at	At5g14930	SAG101	4.87301e-05	0.000642126	2.2252	SAG101__senescence-associated gene 101
266167_at	At2g38860	YLS5	5.48642e-06	0.000144323	2.2219	YLS5__Class I glutamine amidotransferase-like superfamily protein
258002_at	At3g28930	AIG2	8.13083e-07	4.36387e-05	2.22029	AIG2-like (avirulence induced gene) family protein
264893_at	At1g23140	---	0.00289747	0.0127123	2.21879	Calcium-dependent lipid-binding (CaLB domain) family protein
247848_at	At5g58120	---	4.46696e-06	0.000126416	2.21785	Disease resistance protein (TIR-NBS-LRR class) family
260189_at	At1g67550	URE	6.1979e-08	9.81765e-06	2.21749	URE__urease
260143_at	At1g71880	SUC1	7.28029e-06	0.000174933	2.21399	ATSUC1_SUC1__sucrose-proton symporter 1
266983_at	At2g39400	---	0.000314772	0.00247841	2.21132	alpha/beta-Hydrolases superfamily protein
245451_at	At4g16890	SNC1	0.00756615	0.0255832	2.21044	BAL_SNC1__disease resistance protein (TIR-NBS-LRR class), putative
260031_at	At1g68790	LINC3	5.06068e-05	0.000660378	2.21038	CRWN3_LINC3__little nuclei3
247407_at	At5g62900	---	1.38258e-07	1.60085e-05	2.20935	unknown protein; FUNCTIONS IN: molecular_function unknown; INVOLVED IN: N-terminal protein myristoylation; LOCATED IN: cellular_component unknown; EXPRESSED IN: 22 plant structures; EXPRESSED DURING: 12 growth stages; BEST Arabidopsis thaliana protein match is: unknown protein (TAIR:AT5G50090.1); Has 157 Blast hits to 157 proteins in 14 species: Archae - 0; Bacteria - 0; Metazoa - 0; Fungi - 0; P…
261506_at	At1g71697	ATCK1	0.000102043	0.00110019	2.20825	ATCK1_CK_CK1__choline kinase 1
253868_at	At4g27500	PPI1	4.20247e-07	2.89603e-05	2.20728	PPI1__proton pump interactor 1
266072_at	At2g18700	ATTPS11	7.97135e-07	4.31892e-05	2.20624	ATTPS11_ATTPSB_TPS11_TPS11__trehalose phosphatase/synthase 11
263749_at	At2g21520	---	0.000131932	0.0013263	2.20563	Sec14p-like phosphatidylinositol transfer family protein
248037_at	At5g55930	OPT1	5.28798e-05	0.000681848	2.20486	ATOPT1_OPT1__oligopeptide transporter 1
263556_at	At2g16365	---	0.000237767	0.0020305	2.20444	F-box family protein
245249_at	At4g16760	ACX1	1.19745e-06	5.47373e-05	2.20332	ACX1_ATACX1__acyl-CoA oxidase 1
257535_at	At3g09490	---	6.85078e-06	0.000168116	2.20196	Tetratricopeptide repeat (TPR)-like superfamily protein
251840_at	At3g54960	ATPDIL1-3	2.89075e-05	0.000439766	2.20015	ATPDI1_ATPDIL1-3_PDI1_PDIL1-3__PDI-like 1-3
248032_at	At5g55860	---	3.39414e-05	0.000493437	2.19791	Plant protein of unknown function (DUF827)
254266_at	At4g23130	CRK5	2.80588e-06	9.24887e-05	2.19677	CRK5_RLK6__cysteine-rich RLK (RECEPTOR-like protein kinase) 5
251786_at	At3g55270	MKP1	9.07629e-06	0.000200869	2.19477	ATMKP1_MKP1__mitogen-activated protein kinase phosphatase 1
258931_at	At3g10010	DML2	3.79479e-05	0.000534316	2.19163	DML2__demeter-like 2
250723_at	At5g06300	---	2.24874e-05	0.000370005	2.19153	LOG7__Putative lysine decarboxylase family protein
262507_at	At1g11330	---	0.0015927	0.00814929	2.19084	S-locus lectin protein kinase family protein
260418_s_at	At1g66590 At1g69750	COX19-1	5.09412e-06	0.000137395	2.19014	ATCOX19-1_COX19-1__cytochrome c oxidase 19-1
260954_at	At1g06130	GLX2-4	7.12614e-06	0.000172373	2.18706	GLX2-4__glyoxalase 2-4
262705_at	At1g16260	---	0.00256767	0.0116534	2.18592	Wall-associated kinase family protein
261434_at	At1g07650	---	0.000164434	0.00155568	2.18391	Leucine-rich repeat transmembrane protein kinase
264628_at	264628_at	---	2.95581e-05	0.000446253	2.18332
266150_s_at	At2g12290 At4g19700	---	1.57014e-06	6.49996e-05	2.18174	BEST Arabidopsis thaliana protein match is: SBP (S-ribonuclease binding protein) family protein (TAIR:AT4G19700.1); Has 66 Blast hits to 66 proteins in 12 species: Archae - 0; Bacteria - 0; Metazoa - 0; Fungi - 0; Plants - 66; Viruses - 0; Other Eukaryotes - 0 (source: NCBI BLink).
263182_at	At1g05575	---	0.00212281	0.0101427	2.17951	unknown protein; FUNCTIONS IN: molecular_function unknown; INVOLVED IN: anaerobic respiration; LOCATED IN: endomembrane system; EXPRESSED IN: 17 plant structures; EXPRESSED DURING: 9 growth stages; BEST Arabidopsis thaliana protein match is: unknown protein (TAIR:AT2G31945.1); Has 63 Blast hits to 63 proteins in 10 species: Archae - 0; Bacteria - 0; Metazoa - 0; Fungi - 0; Plants - 63; Viruses - …
264622_at	At2g17790	VPS35A	6.19858e-05	0.000770936	2.17786	VPS35A_ZIP3__VPS35 homolog A
256442_at	At3g10930	---	0.00049264	0.00343002	2.17613	unknown protein; FUNCTIONS IN: molecular_function unknown; INVOLVED IN: biological_process unknown; LOCATED IN: mitochondrion; EXPRESSED IN: 18 plant structures; EXPRESSED DURING: 9 growth stages; Has 1 Blast hits to 1 proteins in 1 species: Archae - 0; Bacteria - 0; Metazoa - 0; Fungi - 0; Plants - 1; Viruses - 0; Other Eukaryotes - 0 (source: NCBI BLink).
263222_at	At1g30640	---	9.35672e-05	0.00103605	2.1756	Protein kinase family protein
247545_at	At5g61530	---	5.59923e-06	0.000146131	2.17424	small G protein family protein / RhoGAP family protein
249409_at	At5g40340	---	4.05559e-05	0.000560994	2.17251	Tudor/PWWP/MBT superfamily protein
251684_at	At3g56410	---	0.000131187	0.00132113	2.16729	Protein of unknown function (DUF3133)
267189_at	At2g44180	MAP2A	0.000525314	0.00360482	2.16297	MAP2A__methionine aminopeptidase 2A
255795_at	At2g33380	RD20	0.000528194	0.00362023	2.1626	AtCLO3_CLO-3_CLO3_RD20__Caleosin-related family protein
265135_at	At1g51270	---	2.90099e-05	0.000440556	2.16152	structural molecules;transmembrane receptors;structural molecules
256874_at	At3g26320	CYP71B36	6.08663e-06	0.000155646	2.1601	CYP71B36__cytochrome P450, family 71, subfamily B, polypeptide 36
259751_at	At1g71030	MYBL2	0.000183454	0.00168326	2.15814	ATMYBL2_MYBL2__MYB-like 2
244944_s_at	AtMg00080 AtMg00090	---	0.000384627	0.00285683	2.15428	RPL16__ribosomal protein L16
263202_at	At1g05630	5PTASE13	5.48136e-06	0.000144323	2.15095	5PTASE13_AT5PTASE13__Endonuclease/exonuclease/phosphatase family protein
257083_s_at	At3g20590 At3g20600	---	0.000224113	0.00194226	2.14946	Late embryogenesis abundant (LEA) hydroxyproline-rich glycoprotein family
260562_at	At2g43850	---	1.21415e-06	5.48919e-05	2.14833	Integrin-linked protein kinase family
245731_at	At1g73500	MKK9	0.000293154	0.00235868	2.14726	ATMKK9_MKK9__MAP kinase kinase 9
253063_at	At4g37640	ACA2	3.38256e-05	0.000492071	2.14352	ACA2__calcium ATPase 2
267607_s_at	At2g26740 At2g26750	ATSEH	0.0181569	0.0486102	2.13614	ATSEH_SEH__soluble epoxide hydrolase
254532_at	At4g19660	NPR4	0.000176957	0.00164147	2.13471	ATNPR4_NPR4__NPR1-like protein 4
254432_at	At4g20830	---	0.000201631	0.00179727	2.13403	FAD-binding Berberine family protein
250676_at	At5g06320	NHL3	1.75093e-05	0.000312022	2.13348	NHL3__NDR1/HIN1-like 3
264633_at	At1g65660	SMP1	0.000194958	0.0017591	2.13099	SMP1__Pre-mRNA splicing Prp18-interacting factor
251282_at	At3g61630	CRF6	0.000468251	0.00329858	2.12923	CRF6__cytokinin response factor 6
265352_at	At2g16600	ROC3	6.85503e-06	0.000168116	2.128	ROC3__rotamase CYP 3
250738_at	At5g05730	ASA1	4.5312e-05	0.000607266	2.12791	AMT1_ASA1_JDL1_TRP5_WEI2__anthranilate synthase alpha subunit 1
266170_at	At2g39050	---	0.000779403	0.00480102	2.1278	ArathEULS3_EULS3__hydroxyproline-rich glycoprotein family protein
267461_at	At2g33830	---	2.23422e-05	0.00036876	2.12549	Dormancy/auxin associated family protein
260679_at	At1g07990	---	1.20947e-06	5.48467e-05	2.12545	SIT4 phosphatase-associated family protein
255895_at	At1g17990 At1g18020	---	6.48026e-05	0.000793502	2.12071	FMN-linked oxidoreductases superfamily protein
259105_at	At3g05500	---	1.67577e-06	6.72965e-05	2.1199	Rubber elongation factor protein (REF)
261927_at	At1g22500	---	1.1759e-05	0.000240281	2.11987	AtATL15_ATL15__RING/U-box superfamily protein
263711_at	At2g20630	---	8.93059e-06	0.000199366	2.11972	PIA1__PP2C induced by AVRRPM1
253081_at	At4g36210	---	0.000125506	0.0012786	2.11825	Protein of unknown function (DUF726)
256727_at	At3g52240	---	0.000201029	0.00179539	2.11762	unknown protein; Has 220 Blast hits to 193 proteins in 66 species: Archae - 0; Bacteria - 15; Metazoa - 53; Fungi - 33; Plants - 66; Viruses - 0; Other Eukaryotes - 53 (source: NCBI BLink).
247939_at	At5g57160	ATLIG4	7.49176e-06	0.000177291	2.11567	ATLIG4_LIG4__DNA ligase IV
267436_at	At2g19190	FRK1	3.66636e-05	0.000522053	2.11553	FRK1__FLG22-induced receptor-like kinase 1
259979_at	At1g76600	---	0.000247578	0.00209158	2.11268	unknown protein; FUNCTIONS IN: molecular_function unknown; INVOLVED IN: N-terminal protein myristoylation; LOCATED IN: nucleolus, nucleus; EXPRESSED IN: 24 plant structures; EXPRESSED DURING: 15 growth stages; BEST Arabidopsis thaliana protein match is: unknown protein (TAIR:AT1G21010.1); Has 220 Blast hits to 220 proteins in 14 species: Archae - 0; Bacteria - 0; Metazoa - 0; Fungi - 0; Plants - …
260881_at	At1g21550	---	9.5975e-05	0.00105606	2.1115	Calcium-binding EF-hand family protein
263654_at	At1g04300	---	2.83566e-05	0.000435086	2.11016	TRAF-like superfamily protein
261711_at	At1g32700	---	0.000294386	0.00236359	2.1093	PLATZ transcription factor family protein
245076_at	At2g23170	GH3.3	0.000167486	0.00157931	2.10761	GH3.3__Auxin-responsive GH3 family protein
249271_at	At5g41790	CIP1	0.000258302	0.0021511	2.10754	CIP1__COP1-interactive protein 1
253446_at	At4g32620	---	2.35122e-05	0.000378505	2.10725	Enhancer of polycomb-like transcription factor protein
245156_at	At5g12480	CPK7	3.30598e-05	0.000485259	2.10722	CPK7__calmodulin-domain protein kinase 7
257621_at	At3g20410	CPK9	6.64371e-05	0.00080866	2.10652	CPK9__calmodulin-domain protein kinase 9
250828_at	At5g05250	---	0.00215228	0.010247	2.1063	unknown protein; BEST Arabidopsis thaliana protein match is: unknown protein (TAIR:AT3G56360.1); Has 30201 Blast hits to 17322 proteins in 780 species: Archae - 12; Bacteria - 1396; Metazoa - 17338; Fungi - 3422; Plants - 5037; Viruses - 0; Other Eukaryotes - 2996 (source: NCBI BLink).
260251_at	At1g74250	---	4.24271e-06	0.000121274	2.10558	DNAJ heat shock N-terminal domain-containing protein
266055_at	At2g40650	---	1.42026e-06	6.0895e-05	2.10512	PRP38 family protein
248981_at	At5g45110	NPR3	0.000440116	0.00314901	2.104	ATNPR3_NPR3__NPR1-like protein 3
253646_at	At4g29810	ATMKK2	7.58068e-06	0.00017808	2.10064	ATMKK2_MK1_MKK2__MAP kinase kinase 2
265440_at	At2g20960	pEARLI4	0.000583788	0.00390275	2.10049	pEARLI4__Arabidopsis phospholipase-like protein (PEARLI 4) family
249806_at	At5g23850	---	8.26547e-06	0.000188727	2.09933	Arabidopsis thaliana protein of unknown function (DUF821)
263296_at	At2g38800	---	0.00059272	0.00394282	2.09906	Plant calmodulin-binding protein-related
258809_at	At3g04070	anac047	0.000205184	0.00182015	2.099	anac047_NAC047__NAC domain containing protein 47
253714_at	At4g29380	---	2.96971e-07	2.41821e-05	2.09517	AtVPS15_VPS15__protein kinase family protein / WD-40 repeat family protein
245247_at	At4g17230	SCL13	3.78344e-06	0.000111788	2.09417	SCL13__SCARECROW-like 13
251429_at	At3g60190	ADL1E	1.74163e-06	6.93488e-05	2.09387	ADL1E_ADL4_ADLP2_DL1E_DRP1E_EDR3__DYNAMIN-like 1E
247280_at	At5g64260	EXL2	9.73134e-06	0.000209605	2.0937	EXL2__EXORDIUM like 2
263274_at	At2g11520	CRCK3	5.72427e-06	0.000148883	2.09057	CRCK3__calmodulin-binding receptor-like cytoplasmic kinase 3
260592_at	At1g55850	CSLE1	7.34411e-06	0.000175781	2.08876	ATCSLE1_CSLE1__cellulose synthase like E1
258744_at	At3g05830	---	1.01353e-05	0.000216468	2.08777	Encodes alpha-helical IF (intermediate filament)-like protein.
252278_at	At3g49530	anac062	3.12316e-05	0.000464402	2.08698	ANAC062_NAC062_NTL6__NAC domain containing protein 62
262845_at	At1g14740	---	0.000140346	0.00138885	2.08524	Protein of unknown function (DUF1423)
263956_at	At2g35940	BLH1	3.00102e-06	9.60075e-05	2.08497	BLH1_EDA29__BEL1-like homeodomain 1
252464_at	At3g47160	---	0.00127034	0.00692556	2.08481	RING/U-box superfamily protein
265717_at	At2g03510	---	2.44597e-05	0.00038905	2.08278	SPFH/Band 7/PHB domain-containing membrane-associated protein family
245052_at	At2g26440	---	6.81982e-05	0.000824838	2.08242	Plant invertase/pectin methylesterase inhibitor superfamily
257377_at	At2g28890	PLL4	0.000211099	0.00186129	2.08112	PLL4__poltergeist like 4
247618_at	At5g60280	---	3.93849e-07	2.77176e-05	2.08037	Concanavalin A-like lectin protein kinase family protein
263935_at	At2g35930	PUB23	0.000139086	0.00138117	2.08016	PUB23__plant U-box 23
258606_at	At3g02840	---	0.00470334	0.0180399	2.07887	ARM repeat superfamily protein
245460_at	At4g16990	RLM3	0.00114743	0.00645922	2.07818	RLM3__disease resistance protein (TIR-NBS class), putative
247487_at	At5g62150	---	5.1205e-06	0.00013741	2.07643	peptidoglycan-binding LysM domain-containing protein
250289_at	At5g13190	---	7.26227e-07	4.05553e-05	2.07362	AtGILP_GILP__CONTAINS InterPro DOMAIN/s: LPS-induced tumor necrosis factor alpha factor (InterPro:IPR006629); Has 30201 Blast hits to 17322 proteins in 780 species: Archae - 12; Bacteria - 1396; Metazoa - 17338; Fungi - 3422; Plants - 5037; Viruses - 0; Other Eukaryotes - 2996 (source: NCBI BLink).
247155_at	At5g65750	---	9.82169e-07	4.913e-05	2.0718	2-oxoglutarate dehydrogenase, E1 component
254079_at	At4g25730	---	0.000256458	0.00213887	2.07163	FtsJ-like methyltransferase family protein
246260_at	At1g31820	---	2.91564e-06	9.46028e-05	2.07062	Amino acid permease family protein
247565_at	At5g61150	VIP4	0.000536534	0.00366198	2.06964	VIP4__leo1-like family protein
254300_at	At4g22780	ACR7	2.55277e-05	0.000399374	2.06931	ACR7__ACT domain repeat 7
258011_at	At3g19510	HAT3.1	4.36859e-06	0.000124404	2.06862	HAT3.1__Homeodomain-like protein with RING/FYVE/PHD-type zinc finger domain
250480_at	At5g10290	---	0.00030053	0.0023994	2.06773	leucine-rich repeat transmembrane protein kinase family protein
254032_at	At4g25940	---	4.50266e-05	0.000605075	2.0615	ENTH/ANTH/VHS superfamily protein
260416_at	At1g69670	CUL3B	0.000397774	0.0029259	2.06009	ATCUL3B_CUL3B__cullin 3B
263570_at	At2g27150	AAO3	9.31395e-05	0.00103332	2.06004	AAO3_AOdelta_At-AO3_AtAAO3__abscisic aldehyde oxidase 3
249841_at	At5g23520	---	0.00110872	0.00629761	2.05925	smr (Small MutS Related) domain-containing protein
256854_at	At3g15180	---	5.29142e-05	0.000681905	2.05905	ARM repeat superfamily protein
254409_at	At4g21400	---	2.26148e-05	0.000370179	2.05848	CRK28__cysteine-rich RLK (RECEPTOR-like protein kinase) 28
264790_at	At2g17820	ATHK1	0.000159345	0.0015246	2.05694	AHK1_ATHK1_HK1__histidine kinase 1
260110_at	At1g63350	---	4.88264e-05	0.000642578	2.05663	Disease resistance protein (CC-NBS-LRR class) family
254549_at	At4g19880	---	3.49839e-06	0.000106398	2.05632	Glutathione S-transferase family protein
247013_at	At5g67480	BT4	0.00167226	0.00844832	2.05552	ATBT4_BT4__BTB and TAZ domain protein 4
255243_at	At4g05590	---	0.00110961	0.00629919	2.05498	CONTAINS InterPro DOMAIN/s: Uncharacterised protein family UPF0041 (InterPro:IPR005336); BEST Arabidopsis thaliana protein match is: Uncharacterised protein family (UPF0041) (TAIR:AT4G22310.1); Has 35333 Blast hits to 34131 proteins in 2444 species: Archae - 798; Bacteria - 22429; Metazoa - 974; Fungi - 991; Plants - 531; Viruses - 0; Other Eukaryotes - 9610 (source: NCBI BLink).
263046_at	At2g05380	GRP3S	3.29935e-07	2.55112e-05	2.05444	GRP3S__glycine-rich protein 3 short isoform
260847_s_at	At1g17290 At1g72330	AlaAT1	1.55102e-06	6.45129e-05	2.05419	AlaAT1__alanine aminotransferas
260974_at	At1g53440	---	0.000449323	0.00320083	2.054	Leucine-rich repeat transmembrane protein kinase
248581_at	At5g49900	---	2.67418e-07	2.28428e-05	2.05378	Beta-glucosidase, GBA2 type family protein
260728_at	At1g48210	---	5.42684e-05	0.000693481	2.05287	Protein kinase superfamily protein
256820_at	At3g22170	FHY3	2.66283e-05	0.000414037	2.05148	FHY3__far-red elongated hypocotyls 3
253830_at	At4g27652	---	0.00849873	0.0277453	2.04952	unknown protein; BEST Arabidopsis thaliana protein match is: unknown protein (TAIR:AT4G27657.1); Has 30201 Blast hits to 17322 proteins in 780 species: Archae - 12; Bacteria - 1396; Metazoa - 17338; Fungi - 3422; Plants - 5037; Viruses - 0; Other Eukaryotes - 2996 (source: NCBI BLink).
266365_at	At2g41220	GLU2	2.42754e-05	0.000386677	2.04939	GLU2__glutamate synthase 2
262860_at	At1g64810	APO1	0.000160033	0.00152991	2.04837	APO1__Arabidopsis thaliana protein of unknown function (DUF794)
260225_at	At1g74590	GSTU10	2.42241e-06	8.51388e-05	2.04731	ATGSTU10_GSTU10__glutathione S-transferase TAU 10
258537_at	At3g04210	---	0.000494449	0.00343749	2.04541	Disease resistance protein (TIR-NBS class)
257053_at	At3g15210	ERF4	2.69287e-06	9.01973e-05	2.04513	ATERF-4_ATERF4_ERF4_RAP2.5__ethylene responsive element binding factor 4
261269_at	At1g26690	---	3.91731e-06	0.000114812	2.04484	emp24/gp25L/p24 family/GOLD family protein
247082_at	At5g66030	ATGRIP	7.50535e-07	4.16538e-05	2.04478	ATGRIP_GRIP__Golgi-localized GRIP domain-containing protein
259117_at	At3g01320	SNL1	1.47249e-05	0.000275985	2.04443	SNL1__SIN3-like 1
260734_at	At1g17600	---	0.000122962	0.00126125	2.04414	Disease resistance protein (TIR-NBS-LRR class) family
260823_at	At1g06770	DRIP1	7.14259e-05	0.000850327	2.04409	DRIP1__DREB2A-interacting protein 1
249997_at	At5g18620	CHR17	5.04868e-06	0.000137068	2.04235	CHR17__chromatin remodeling factor17
255121_at	At4g08480	MAPKKK9	5.34845e-07	3.37011e-05	2.04084	MAPKKK9_MEKK2__mitogen-activated protein kinase kinase kinase 9
262518_at	At1g17170	ATGSTU24	0.0002845	0.00230285	2.03937	ATGSTU24_GST_GSTU24__glutathione S-transferase TAU 24
259534_at	At1g12290	---	0.00166563	0.00842427	2.03758	Disease resistance protein (CC-NBS-LRR class) family
259219_at	At3g03560	---	0.000333749	0.0025719	2.03717	unknown protein; LOCATED IN: plasma membrane; EXPRESSED IN: 22 plant structures; EXPRESSED DURING: 13 growth stages; BEST Arabidopsis thaliana protein match is: unknown protein (TAIR:AT5G23490.1); Has 157 Blast hits to 146 proteins in 38 species: Archae - 3; Bacteria - 14; Metazoa - 8; Fungi - 0; Plants - 120; Viruses - 0; Other Eukaryotes - 12 (source: NCBI BLink).
259033_at	At3g09405	---	0.000238924	0.00203733	2.03601	Pectinacetylesterase family protein
267393_at	At2g44500	---	2.96475e-05	0.000446671	2.0329	O-fucosyltransferase family protein
264835_at	At1g03550	---	0.000119251	0.00123586	2.03211	Secretory carrier membrane protein (SCAMP) family protein
258140_at	At3g24503	ALDH2C4	6.46244e-06	0.000161809	2.03186	ALDH1A_ALDH2C4_REF1__aldehyde dehydrogenase 2C4
256046_at	256046_at	---	0.000592606	0.00394282	2.03133
260419_at	At1g69730	---	1.30384e-06	5.70837e-05	2.0312	Wall-associated kinase family protein
256547_at	At3g14840	---	0.00037107	0.00277967	2.02972	Leucine-rich repeat transmembrane protein kinase
251182_at	At3g62600	ATERDJ3B	0.000180876	0.00166784	2.02727	ATERDJ3B_ERDJ3B__DNAJ heat shock family protein
264351_at	At1g03370	---	0.000558858	0.00377516	2.02707	C2 calcium/lipid-binding and GRAM domain containing protein
249896_at	At5g22530	---	1.90877e-07	1.88482e-05	2.02645	unknown protein; BEST Arabidopsis thaliana protein match is: unknown protein (TAIR:AT5G22520.1); Has 30201 Blast hits to 17322 proteins in 780 species: Archae - 12; Bacteria - 1396; Metazoa - 17338; Fungi - 3422; Plants - 5037; Viruses - 0; Other Eukaryotes - 2996 (source: NCBI BLink).
258072_at	At3g26090	RGS1	3.42677e-06	0.000105343	2.02637	ATRGS1_RGS1__G-protein coupled receptors;GTPase activators
251304_at	At3g61990	---	0.000411515	0.00300085	2.02597	OMTF3__S-adenosyl-L-methionine-dependent methyltransferases superfamily protein
256121_at	At1g18160	---	0.000114428	0.00119729	2.0254	Protein kinase superfamily protein
258264_at	At3g15790	MBD11	0.000140114	0.00138776	2.02449	ATMBD11_MBD11__methyl-CPG-binding domain 11
261485_at	At1g14360	UTR3	0.00074957	0.00466259	2.02426	ATUTR3_UTR3__UDP-galactose transporter 3
257277_at	At3g14470	---	6.45863e-06	0.000161809	2.02156	NB-ARC domain-containing disease resistance protein
252470_at	At3g46930	---	0.000130256	0.00131699	2.02028	Protein kinase superfamily protein
247426_at	At5g62570	---	4.20564e-06	0.000120668	2.02027	Calmodulin binding protein-like
262155_at	At1g52420	---	3.28256e-06	0.000101858	2.01922	UDP-Glycosyltransferase superfamily protein
248846_at	At5g46500	---	2.79541e-06	9.23992e-05	2.01855	BEST Arabidopsis thaliana protein match is: disease resistance protein (TIR-NBS-LRR class) family (TAIR:AT5G46260.1); Has 1807 Blast hits to 1807 proteins in 277 species: Archae - 0; Bacteria - 0; Metazoa - 736; Fungi - 347; Plants - 385; Viruses - 0; Other Eukaryotes - 339 (source: NCBI BLink).
249221_at	At5g42440	---	8.65303e-06	0.000194843	2.01807	Protein kinase superfamily protein
253273_at	At4g34180	---	1.72728e-06	6.91216e-05	2.0167	Cyclase family protein
252000_at	At3g52710	---	5.83111e-08	9.75233e-06	2.0162	unknown protein; FUNCTIONS IN: molecular_function unknown; INVOLVED IN: biological_process unknown; LOCATED IN: plasma membrane; EXPRESSED IN: 19 plant structures; EXPRESSED DURING: 9 growth stages; BEST Arabidopsis thaliana protein match is: unknown protein (TAIR:AT2G36220.1); Has 64 Blast hits to 64 proteins in 10 species: Archae - 0; Bacteria - 0; Metazoa - 0; Fungi - 0; Plants - 64; Viruses -…
246924_at	At5g25060	---	5.73579e-05	0.000726045	2.01579	RNA recognition motif (RRM)-containing protein
256433_at	At3g10985	SAG20	5.36641e-05	0.000688513	2.01495	ATWI-12_SAG20_WI12__senescence associated gene 20
261120_at	At1g75410	BLH3	3.07986e-06	9.77653e-05	2.01394	BLH3__BEL1-like homeodomain 3
261378_at	At1g18890	ATCDPK1	1.28525e-05	0.000254043	2.01366	ATCDPK1_AtCPK10_CDPK1_CPK10__calcium-dependent protein kinase 1
265725_at	At2g32030	---	1.59412e-06	6.56671e-05	2.01296	Acyl-CoA N-acyltransferases (NAT) superfamily protein
252825_at	At4g39890	AtRABH1c	3.55045e-06	0.000107254	2.01289	AtRABH1c_RABH1c__RAB GTPase homolog H1C
254926_at	At4g11280	ACS6	0.000696065	0.00441828	2.01254	ACS6_ATACS6__1-aminocyclopropane-1-carboxylic acid (acc) synthase 6
267591_at	At2g39705	RTFL8	1.42465e-05	0.000270233	2.0122	DVL11_RTFL8__ROTUNDIFOLIA like 8
252462_at	At3g47250	---	0.0143502	0.0409474	2.01098	Plant protein of unknown function (DUF247)
263586_at	At2g25350	---	0.000146033	0.00143222	2.01086	Phox (PX) domain-containing protein
266238_at	At2g29400	TOPP1	1.81971e-05	0.000320028	2.0101	PP1-AT_TOPP1__type one protein phosphatase 1
262932_at	At1g65820	---	1.24269e-05	0.000248866	2.00929	microsomal glutathione s-transferase, putative
250875_at	At5g04020	---	1.87064e-05	0.000326467	2.00874	calmodulin binding
266396_at	At2g38790	---	1.32852e-05	0.000257902	2.00658	unknown protein; Has 21 Blast hits to 21 proteins in 5 species: Archae - 0; Bacteria - 0; Metazoa - 0; Fungi - 0; Plants - 19; Viruses - 0; Other Eukaryotes - 2 (source: NCBI BLink).
254433_at	At4g20850	TPP2	2.82693e-06	9.27802e-05	2.00558	TPP2__tripeptidyl peptidase ii
260301_at	At1g80290	---	1.97081e-05	0.000338257	2.00549	Nucleotide-diphospho-sugar transferases superfamily protein
249027_at	At5g44790	RAN1	1.50832e-05	0.000280855	2.00498	HMA7_RAN1__copper-exporting ATPase / responsive-to-antagonist 1 / copper-transporting ATPase (RAN1)
264832_at	At1g03660	---	4.81386e-05	0.000635441	2.00402	Ankyrin-repeat containing protein
267314_at	267314_at	---	0.000490445	0.00341798	2.00386
264400_at	At1g61800	GPT2	1.41016e-05	0.000268496	2.00297	ATGPT2_GPT2__glucose-6-phosphate/phosphate translocator 2
249320_at	At5g40910	---	6.36417e-07	3.71709e-05	2.0029	Disease resistance protein (TIR-NBS-LRR class) family
259327_at	At3g16460	---	0.00184068	0.00910363	2.00233	JAL34__Mannose-binding lectin superfamily protein
264592_at	At2g17720	---	1.50582e-05	0.000280619	2.00106	P4H5__2-oxoglutarate (2OG) and Fe(II)-dependent oxygenase superfamily protein
265659_at	At2g25440	AtRLP20	4.54154e-06	0.000128209	2.00099	AtRLP20_RLP20__receptor like protein 20
248879_at	At5g46180	DELTA-OAT	1.95161e-05	0.000336225	2.00003	DELTA-OAT__ornithine-delta-aminotransferase
261033_at	At1g17380	JAZ5	8.45261e-05	0.000967406	1.9995	JAZ5_TIFY11A__jasmonate-zim-domain protein 5
254918_at	At4g11260	SGT1B	2.20958e-05	0.000366549	1.99942	ATSGT1B_EDM1_ETA3_RPR1_SGT1B__phosphatase-related
246749_at	At5g27830	---	0.000160033	0.00152991	1.99913	FUNCTIONS IN: molecular_function unknown; INVOLVED IN: response to oxidative stress; EXPRESSED IN: 22 plant structures; EXPRESSED DURING: 13 growth stages; CONTAINS InterPro DOMAIN/s: Folate receptor, conserved region (InterPro:IPR018143).
251785_at	At3g55130	ATWBC19	0.000298461	0.00238873	1.9985	ABCG19_ATWBC19_WBC19__white-brown complex homolog 19
254291_at	At4g23010	UTR2	1.53952e-05	0.000285268	1.99661	ATUTR2_UTR2__UDP-galactose transporter 2
252483_at	At3g46600	---	8.77427e-05	0.000991549	1.99615	GRAS family transcription factor
251887_at	At3g54170	ATFIP37	0.00584537	0.021107	1.9934	ATFIP37_FIP37__FKBP12 interacting protein 37
260296_at	At1g63750	---	6.58779e-07	3.78507e-05	1.99105	Disease resistance protein (TIR-NBS-LRR class) family
259876_at	At1g76700	---	2.48152e-05	0.000392263	1.99089	DNAJ heat shock N-terminal domain-containing protein
251729_at	At3g56310	---	4.43954e-06	0.000125796	1.99002	Melibiase family protein
248321_at	At5g52740	---	0.000511939	0.00352896	1.98871	Copper transport protein family
261110_at	At1g75440	UBC16	2.39968e-05	0.000383848	1.98785	UBC16__ubiquitin-conjugating enzyme 16
247157_at	At5g65770 At5g65780	LINC4	0.000125048	0.00127507	1.98777	CRWN4_LINC4__little nuclei4
254192_at	At4g23850	---	2.90177e-06	9.42869e-05	1.98579	LACS4__AMP-dependent synthetase and ligase family protein
260774_at	At1g78290	---	2.32952e-05	0.000377391	1.98543	SNRK2-8_SNRK2.8_SRK2C__Protein kinase superfamily protein
259226_at	At3g07700	---	7.8376e-06	0.000181867	1.98422	Protein kinase superfamily protein
263704_at	At1g31130	---	4.9257e-08	9.18944e-06	1.98412	unknown protein; FUNCTIONS IN: molecular_function unknown; INVOLVED IN: biological_process unknown; LOCATED IN: cellular_component unknown; EXPRESSED IN: 23 plant structures; EXPRESSED DURING: 13 growth stages; BEST Arabidopsis thaliana protein match is: unknown protein (TAIR:AT4G19950.1); Has 246 Blast hits to 244 proteins in 29 species: Archae - 2; Bacteria - 16; Metazoa - 0; Fungi - 0; Plants …
260303_at	At1g70520	---	7.21929e-05	0.000858113	1.98307	ASG6_CRK2__cysteine-rich RLK (RECEPTOR-like protein kinase) 2
248833_at	At5g47120	ATBI1	4.58885e-06	0.000129224	1.98294	ATBI-1_ATBI1_BI-1_BI1__BAX inhibitor 1
259708_at	At1g77420	---	1.9617e-05	0.000337277	1.98285	alpha/beta-Hydrolases superfamily protein
256981_at	At3g13380	BRL3	1.48866e-06	6.3116e-05	1.98195	BRL3__BRI1-like 3
264883_s_at	At1g11180 At1g61250	---	1.32759e-05	0.000257902	1.98164	Secretory carrier membrane protein (SCAMP) family protein
255967_at	At1g22280	---	3.1124e-05	0.000463407	1.98139	PAPP2C__phytochrome-associated protein phosphatase type 2C
246370_at	At1g51920	---	0.000146973	0.00143747	1.98116	unknown protein; FUNCTIONS IN: molecular_function unknown; INVOLVED IN: biological_process unknown; LOCATED IN: endomembrane system; EXPRESSED IN: stem, stamen; EXPRESSED DURING: 4 anthesis; Has 22 Blast hits to 22 proteins in 5 species: Archae - 0; Bacteria - 0; Metazoa - 0; Fungi - 0; Plants - 22; Viruses - 0; Other Eukaryotes - 0 (source: NCBI BLink).
246631_at	At1g50740	---	1.86107e-07	1.85376e-05	1.98102	Transmembrane proteins 14C
248568_at	At5g49760	---	1.07322e-06	5.15371e-05	1.9795	Leucine-rich repeat protein kinase family protein
251789_at	At3g55450	---	0.000170386	0.00160028	1.97763	PBL1__PBS1-like 1
246012_at	At5g10650	---	9.08798e-06	0.000200869	1.97728	RING/U-box superfamily protein
246219_at	At4g36760	APP1	6.18718e-07	3.68484e-05	1.97623	APP1_ATAPP1__aminopeptidase P1
245755_at	At1g35210	---	0.000800302	0.00489801	1.97507	unknown protein; FUNCTIONS IN: molecular_function unknown; INVOLVED IN: biological_process unknown; LOCATED IN: chloroplast; EXPRESSED IN: 14 plant structures; EXPRESSED DURING: 9 growth stages; CONTAINS InterPro DOMAIN/s: Protein of unknown function DUF740 (InterPro:IPR008004); BEST Arabidopsis thaliana protein match is: unknown protein (TAIR:AT1G22470.1); Has 83 Blast hits to 83 proteins in 12 …
263680_at	At1g26930	---	2.53099e-06	8.81404e-05	1.97386	Galactose oxidase/kelch repeat superfamily protein
262204_at	At2g01100	---	0.000117822	0.00122438	1.97372	unknown protein; Has 35333 Blast hits to 34131 proteins in 2444 species: Archae - 798; Bacteria - 22429; Metazoa - 974; Fungi - 991; Plants - 531; Viruses - 0; Other Eukaryotes - 9610 (source: NCBI BLink).
253323_at	At4g33920	---	1.04605e-06	5.10429e-05	1.97311	Protein phosphatase 2C family protein
250248_at	At5g13740	ZIF1	0.00258409	0.011709	1.97269	ZIF1__zinc induced facilitator 1
264694_at	At1g70250	---	0.000339849	0.0026057	1.97019	receptor serine/threonine kinase, putative
263422_s_at	At2g17190 At2g17200	---	2.24282e-05	0.000369644	1.9696	ubiquitin family protein
264655_at	At1g09070	SRC2	1.34489e-05	0.00026023	1.96838	(AT)SRC2_SRC2__soybean gene regulated by cold-2
245168_at	At2g33150	PKT3	3.80282e-06	0.000112215	1.965	KAT2_PED1_PKT3__peroxisomal 3-ketoacyl-CoA thiolase 3
250655_at	At5g06960	OBF5	3.69979e-07	2.70018e-05	1.96484	OBF5_TGA5__OCS-element binding factor 5
261538_at	At1g01830	---	1.08747e-08	4.27677e-06	1.96381	ARM repeat superfamily protein
261333_at	At1g44910	---	0.000314273	0.00247581	1.96186	ATPRP40A_PRP40A__pre-mRNA-processing protein 40A
264894_at	At1g23040	---	0.000514301	0.00354203	1.96185	hydroxyproline-rich glycoprotein family protein
253401_at	At4g32870	---	8.50262e-05	0.000971667	1.96017	Polyketide cyclase/dehydrase and lipid transport superfamily protein
252533_at	At3g46110	---	3.7166e-06	0.000109955	1.95954	Domain of unknown function (DUF966)
245456_at	At4g16950	RPP5	0.000187147	0.00170616	1.95908	RPP5__Disease resistance protein (TIR-NBS-LRR class) family
264504_at	At1g09430	ACLA-3	9.26143e-06	0.00020235	1.95804	ACLA-3__ATP-citrate lyase A-3
252527_at	At3g46440	UXS5	0.000299695	0.00239525	1.95777	UXS5__UDP-XYL synthase 5
254889_at	At4g11650	ATOSM34	0.0054989	0.0201364	1.95618	ATOSM34_OSM34__osmotin 34
249922_at	At5g19140	AILP1	2.03271e-06	7.65116e-05	1.95591	AILP1_ATAILP1__Aluminium induced protein with YGL and LRDR motifs
262667_at	At1g62810	---	1.25338e-06	5.57302e-05	1.95315	Copper amine oxidase family protein
248109_at	At5g55310	TOP1BETA	7.19005e-05	0.000855084	1.95159	TOP1_TOP1BETA__DNA topoisomerase 1 beta
250065_at	At5g17910	---	0.000720832	0.0045233	1.95017	unknown protein; FUNCTIONS IN: molecular_function unknown; INVOLVED IN: biological_process unknown; LOCATED IN: mitochondrion; EXPRESSED IN: 23 plant structures; EXPRESSED DURING: 15 growth stages; BEST Arabidopsis thaliana protein match is: unknown protein (TAIR:AT2G29620.1).
252927_at	At4g39090	RD19	3.86172e-05	0.0005414	1.9499	RD19_RD19A__Papain family cysteine protease
259037_at	At3g09350	---	0.000298567	0.00238875	1.94969	Fes1A
245039_at	At2g26600	---	0.000253362	0.00212236	1.94918	Glycosyl hydrolase superfamily protein
257540_at	At3g21520	---	6.68595e-05	0.000812501	1.94878	AtDMP1_DMP1__DUF679 domain membrane protein 1
259229_at	At3g07740	ADA2A	2.52935e-05	0.000397561	1.94822	ADA2A_ATADA2A_HAC10_HXA02_HXA2__homolog of yeast ADA2 2A
257185_at	At3g13100	ATMRP7	1.38758e-05	0.000265972	1.94647	ABCC7_ATMRP7_MRP7_MRP7__multidrug resistance-associated protein 7
263582_at	At2g17120	LYM2	3.43572e-06	0.000105398	1.94517	LYM2__lysm domain GPI-anchored protein 2 precursor
265872_at	At2g01670	atnudt17	0.00568436	0.0206653	1.944	atnudt17_NUDT17__nudix hydrolase homolog 17
245302_at	At4g17695	KAN3	0.000288603	0.00232788	1.9423	KAN3__Homeodomain-like superfamily protein
258904_at	At3g06400	CHR11	4.50288e-05	0.000605075	1.94052	CHR11__chromatin-remodeling protein 11
257062_at	At3g18290	EMB2454	0.000359737	0.00270937	1.94033	BTS_EMB2454__zinc finger protein-related
258078_at	At3g25870	---	0.0026065	0.0117684	1.94002	unknown protein; BEST Arabidopsis thaliana protein match is: unknown protein (TAIR:AT1G13360.1); Has 50 Blast hits to 50 proteins in 12 species: Archae - 0; Bacteria - 0; Metazoa - 0; Fungi - 0; Plants - 50; Viruses - 0; Other Eukaryotes - 0 (source: NCBI BLink).
249867_at	At5g23020	IMS2	0.00527219	0.0195574	1.93759	IMS2_MAM-L_MAM3__2-isopropylmalate synthase 2
264709_at	At1g09770	ATCDC5	1.3989e-05	0.000267346	1.93709	ATCDC5_ATMYBCDC5_CDC5__cell division cycle 5
250796_at	At5g05300	---	1.0162e-05	0.000216715	1.93707	unknown protein; FUNCTIONS IN: molecular_function unknown; INVOLVED IN: biological_process unknown; LOCATED IN: endomembrane system; EXPRESSED IN: 10 plant structures; EXPRESSED DURING: 8 growth stages; Has 1807 Blast hits to 1807 proteins in 277 species: Archae - 0; Bacteria - 0; Metazoa - 736; Fungi - 347; Plants - 385; Viruses - 0; Other Eukaryotes - 339 (source: NCBI BLink).
255739_at	At1g25580	ANAC008	5.47607e-06	0.000144323	1.93627	ANAC008_SOG1__NAC (No Apical Meristem) domain transcriptional regulator superfamily protein
256199_at	At1g58250	SAB	9.34132e-06	0.000203511	1.93582	SAB__Golgi-body localisation protein domain ;RNA pol II promoter Fmp27 protein domain
252387_at	At3g47800	---	0.00297081	0.0129568	1.93567	Galactose mutarotase-like superfamily protein
253789_at	At4g28570	---	0.000115507	0.00120582	1.9351	Long-chain fatty alcohol dehydrogenase family protein
246029_at	At5g21090	---	5.82456e-06	0.000151106	1.93488	Leucine-rich repeat (LRR) family protein
250273_at	At5g13010	EMB3011	8.0779e-06	0.00018593	1.93484	EMB3011__RNA helicase family protein
248471_at	At5g50840	---	0.000391836	0.0028953	1.93433	CONTAINS InterPro DOMAIN/s: Taxilin (InterPro:IPR019132); Has 35333 Blast hits to 34131 proteins in 2444 species: Archae - 798; Bacteria - 22429; Metazoa - 974; Fungi - 991; Plants - 531; Viruses - 0; Other Eukaryotes - 9610 (source: NCBI BLink).
259415_at	At1g02330	---	0.000132794	0.00133319	1.9336	CONTAINS InterPro DOMAIN/s: Hepatocellular carcinoma-associated antigen 59 (InterPro:IPR010756); Has 1239 Blast hits to 998 proteins in 204 species: Archae - 4; Bacteria - 71; Metazoa - 421; Fungi - 109; Plants - 87; Viruses - 5; Other Eukaryotes - 542 (source: NCBI BLink).
245219_at	At1g58807 At1g59124	---	1.26872e-05	0.000252243	1.93068	Disease resistance protein (CC-NBS-LRR class) family
251594_at	At3g57630	---	0.000571257	0.00383779	1.92897	exostosin family protein
251221_at	At3g62550	---	3.44248e-05	0.000498048	1.92854	Adenine nucleotide alpha hydrolases-like superfamily protein
261176_at	At1g04780	---	0.000758532	0.00471062	1.9283	Ankyrin repeat family protein
253722_at	At4g29190	---	6.60346e-05	0.000804621	1.92604	AtOZF2_OZF2__Zinc finger C-x8-C-x5-C-x3-H type family protein
261615_at	At1g33050	---	0.000182397	0.00167625	1.92586	unknown protein; FUNCTIONS IN: molecular_function unknown; INVOLVED IN: biological_process unknown; LOCATED IN: cellular_component unknown; EXPRESSED IN: 24 plant structures; EXPRESSED DURING: 15 growth stages; BEST Arabidopsis thaliana protein match is: unknown protein (TAIR:AT4G10470.1).
256170_at	At1g51790	---	2.13348e-06	7.84913e-05	1.92559	Leucine-rich repeat protein kinase family protein
254921_at	At4g11300	---	9.26852e-05	0.00103029	1.92553	Protein of unknown function (DUF793)
260987_at	At1g53590	NTMC2T6.1	5.22007e-05	0.000675765	1.92495	NTMC2T6.1_NTMC2TYPE6.1__Calcium-dependent lipid-binding (CaLB domain) family protein
254390_at	At4g21940	CPK15	1.27519e-06	5.63702e-05	1.92468	CPK15__calcium-dependent protein kinase 15
248487_at	At5g51070	ERD1	1.29493e-05	0.000255071	1.92397	CLPD_ERD1_SAG15__Clp ATPase
258175_at	At3g21640	TWD1	0.000201083	0.00179539	1.92279	ATFKBP42_FKBP42_TWD1_UCU2__FKBP-type peptidyl-prolyl cis-trans isomerase family protein
247448_at	At5g62770	---	2.5684e-05	0.000401544	1.92227	Protein of unknown function (DUF1645)
257883_at	At3g16940	---	0.000318351	0.00249368	1.92137	calmodulin binding;transcription regulators
255510_at	At4g02020	SWN	6.86733e-05	0.000828761	1.92008	EZA1_SDG10_SWN__SET domain-containing protein
248192_at	At5g54140	ILL3	3.25958e-06	0.000101711	1.91988	ILL3__IAA-leucine-resistant (ILR1)-like 3
260312_at	At1g63880	---	0.00173555	0.0086987	1.91915	Disease resistance protein (TIR-NBS-LRR class) family
252323_at	At3g48530	KING1	0.000182482	0.00167637	1.91867	KING1__SNF1-related protein kinase regulatory subunit gamma 1
257466_at	At1g62840	---	1.11185e-06	5.26167e-05	1.91542	Protein of unknown function (DUF1442)
263799_at	At2g24550	---	0.00124063	0.00681661	1.91539	unknown protein; BEST Arabidopsis thaliana protein match is: unknown protein (TAIR:AT4G31510.1); Has 219 Blast hits to 219 proteins in 33 species: Archae - 0; Bacteria - 0; Metazoa - 16; Fungi - 2; Plants - 184; Viruses - 0; Other Eukaryotes - 17 (source: NCBI BLink).
256243_at	At3g12500	ATHCHIB	0.00366853	0.0151027	1.91416	ATHCHIB_B-CHI_CHI-B_HCHIB_PR-3_PR3__basic chitinase
265132_at	At1g23830	---	0.000151485	0.00147192	1.91379	unknown protein; FUNCTIONS IN: molecular_function unknown; INVOLVED IN: biological_process unknown; LOCATED IN: endomembrane system; EXPRESSED IN: 12 plant structures; EXPRESSED DURING: 9 growth stages; BEST Arabidopsis thaliana protein match is: unknown protein (TAIR:AT1G23840.1); Has 57 Blast hits to 52 proteins in 7 species: Archae - 0; Bacteria - 0; Metazoa - 0; Fungi - 0; Plants - 57; Viruse…
254520_at	At4g19960	---	0.000207647	0.0018371	1.91323	ATKUP9_HAK9_KT9_KUP9__K+ uptake permease 9
265853_at	At2g42360	---	5.45793e-07	3.41557e-05	1.91297	RING/U-box superfamily protein
262996_at	At1g54440	---	0.00018356	0.00168356	1.91196	Polynucleotidyl transferase, ribonuclease H fold protein with HRDC domain
253132_at	At4g35580	NTL9	1.65737e-05	0.000299324	1.91085	NTL9__NAC transcription factor-like 9
247525_at	At5g61380	TOC1	3.20928e-05	0.000474425	1.91076	APRR1_AtTOC1_PRR1_TOC1__CCT motif -containing response regulator protein
247740_at	At5g58940	CRCK1	0.000196321	0.0017679	1.91064	CRCK1__calmodulin-binding receptor-like cytoplasmic kinase 1
260496_at	At2g41700	---	0.000246467	0.00208528	1.90991	ABCA1_AtABCA1__ATP-binding cassette A1
247413_at	247413_at	---	0.00118267	0.00659899	1.90943
264507_at	At1g09415	NIMIN-3	0.00216335	0.0102847	1.90859	NIMIN-3__NIM1-interacting 3
256091_at	At1g20693	HMGB2	9.58598e-05	0.0010558	1.90843	HMG BETA 1_HMGB2_NFD02_NFD2__high mobility group B2
248162_at	At5g54500	FQR1	3.02812e-06	9.67387e-05	1.90741	FQR1__flavodoxin-like quinone reductase 1
264787_at	At2g17840	ERD7	7.84871e-06	0.00018194	1.90724	ERD7__Senescence/dehydration-associated protein-related
264936_at	At1g61140	EDA16	1.79508e-05	0.000318148	1.90617	EDA16__SNF2 domain-containing protein / helicase domain-containing protein / zinc finger protein-related
253181_at	At4g35180	LHT7	0.000263676	0.00218469	1.90604	LHT7__LYS/HIS transporter 7
265452_at	At2g46510	ATAIB	6.32628e-06	0.000159627	1.90511	AIB_ATAIB__ABA-inducible BHLH-type transcription factor
258385_at	At3g15510	ATNAC2	0.000213362	0.00187202	1.90457	ANAC056_ATNAC2_NAC2_NARS1__NAC domain containing protein 2
259544_at	At1g20620	CAT3	0.00180821	0.008982	1.9036	ATCAT3_CAT3_SEN2__catalase 3
246055_at	At5g08380	AtAGAL1	7.38199e-06	0.000175949	1.90358	AGAL1_AtAGAL1__alpha-galactosidase 1
258173_at	At3g21630	CERK1	2.0077e-06	7.58204e-05	1.90325	CERK1_LYSM RLK1__chitin elicitor receptor kinase 1
252981_at	At4g38260	---	0.000370566	0.00277704	1.90161	Protein of unknown function (DUF833)
264885_s_at	At1g61180 At1g61190 At1g61300 At1g61310	---	5.18732e-05	0.000672671	1.90148	LRR and NB-ARC domains-containing disease resistance protein
245926_at	At5g24740	---	3.22587e-05	0.000475951	1.89767	Protein of unknown function (DUF1162)
262378_at	At1g72830	NF-YA3	1.07191e-05	0.000225349	1.89758	ATHAP2C_HAP2C_NF-YA3__nuclear factor Y, subunit A3
248250_at	At5g53130	CNGC1	9.18076e-07	4.72716e-05	1.89748	ATCNGC1_CNGC1__cyclic nucleotide gated channel 1
260966_at	At1g12220	RPS5	3.1264e-05	0.000464581	1.89742	RPS5__Disease resistance protein (CC-NBS-LRR class) family
255740_at	At1g25390	---	0.00024821	0.00209381	1.89582	Protein kinase superfamily protein
261938_at	At1g22510	---	1.20562e-06	5.47811e-05	1.89576	RING/U-box protein with domain of unknown function (DUF 1232)
260237_at	At1g74430	MYB95	0.000279961	0.00227824	1.89516	ATMYB95_ATMYBCP66_MYB95__myb domain protein 95
245787_at	At1g32130	---	1.63493e-05	0.000296681	1.89382	ATIWS1_HNI9_IWS1__Transcription elongation factor (TFIIS) family protein
247679_at	At5g59540	---	0.000138998	0.0013809	1.893	2-oxoglutarate (2OG) and Fe(II)-dependent oxygenase superfamily protein
251790_at	At3g55470	---	0.000646976	0.00419129	1.89227	Calcium-dependent lipid-binding (CaLB domain) family protein
262093_at	At1g56145	---	3.69982e-05	0.00052418	1.89215	Leucine-rich repeat transmembrane protein kinase
257007_at	At3g14205	---	0.000602238	0.00398637	1.89171	Phosphoinositide phosphatase family protein
266000_at	At2g24180	CYP71B6	6.18002e-07	3.68484e-05	1.88905	CYP71B6__cytochrome p450 71b6
256183_at	At1g51660	MKK4	3.07445e-06	9.77653e-05	1.88895	ATMEK4_ATMKK4_MKK4__mitogen-activated protein kinase kinase 4
264355_at	At1g03210	---	6.31791e-05	0.000780209	1.88804	Phenazine biosynthesis PhzC/PhzF protein
253074_at	At4g36140	---	0.004099	0.016334	1.88697	disease resistance protein (TIR-NBS-LRR class), putative
246558_at	At5g15540	EMB2773	0.000177673	0.0016468	1.88692	ATSCC2_EMB2773_SCC2__PHD finger family protein
257444_at	At2g12550	---	0.000110803	0.0011701	1.8852	NUB1__ubiquitin-associated (UBA)/TS-N domain-containing protein
247140_at	At5g66250	---	2.0076e-06	7.58204e-05	1.88423	kinectin-related
251970_at	At3g53150	UGT73D1	0.000800162	0.00489801	1.88408	UGT73D1__UDP-glucosyl transferase 73D1
264071_at	At2g27920	SCPL51	0.000434704	0.00311615	1.88323	SCPL51__serine carboxypeptidase-like 51
264148_at	At1g02220	ANAC003	1.80665e-05	0.000319702	1.88307	ANAC003_NAC003__NAC domain containing protein 3
257580_at	At3g06210	---	0.000320468	0.00250141	1.88211	ARM repeat superfamily protein
249309_at	At5g41410	BEL1	0.000233249	0.00200246	1.88158	BEL1__POX (plant homeobox) family protein
252214_at	At3g50260	CEJ1	6.03835e-05	0.000756369	1.88029	ATERF#011_CEJ1_DEAR1__cooperatively regulated by ethylene and jasmonate 1
246272_at	At4g37150	MES9	2.8639e-06	9.33994e-05	1.87981	ATMES9_MES9__methyl esterase 9
263685_at	At1g26830	ATCUL3	0.000783608	0.00481639	1.87919	ATCUL3_ATCUL3A_CUL3_CUL3A__cullin 3
261144_s_at	At1g19660 At1g75380	---	6.92195e-08	1.0526e-05	1.87862	Wound-responsive family protein
247435_at	At5g62480	ATGSTU9	8.53059e-05	0.000974376	1.8786	ATGSTU9_GST14_GST14B_GSTU9__glutathione S-transferase tau 9
250114_s_at	At5g16340 At5g16370	AAE5	9.43047e-05	0.0010422	1.87857	AMP-dependent synthetase and ligase family protein
259441_at	At1g02300	---	0.00330396	0.014021	1.87679	Cysteine proteinases superfamily protein
260986_at	At1g53580	GLY3	2.34628e-05	0.000378505	1.87677	ETHE1_GLX2-3_GLY3__glyoxalase II 3
254679_at	254679_at	AML3	5.4314e-06	0.000143558	1.87654
267214_at	At2g43970	---	2.99118e-06	9.58271e-05	1.87646	RNA-binding protein
258939_at	At3g10020	---	1.88982e-05	0.000329059	1.87602	unknown protein; FUNCTIONS IN: molecular_function unknown; INVOLVED IN: response to oxidative stress, anaerobic respiration; LOCATED IN: cellular_component unknown; EXPRESSED IN: 23 plant structures; EXPRESSED DURING: 13 growth stages; Has 30201 Blast hits to 17322 proteins in 780 species: Archae - 12; Bacteria - 1396; Metazoa - 17338; Fungi - 3422; Plants - 5037; Viruses - 0; Other Eukaryotes - …
253950_at	At4g26910	---	2.26136e-05	0.000370179	1.87589	Dihydrolipoamide succinyltransferase
259862_at	At1g72650	TRFL6	0.000927083	0.00550882	1.87524	TRFL6__TRF-like 6
247444_at	At5g62630	HIPL2	5.91036e-06	0.000152679	1.87484	HIPL2__hipl2 protein precursor
246221_at	At4g37120	SMP2	5.58843e-06	0.000146131	1.87435	SMP2__Pre-mRNA splicing Prp18-interacting factor
258259_s_at	At3g26820 At3g26840	---	0.000346196	0.0026384	1.87431	Esterase/lipase/thioesterase family protein
266137_at	At2g45010	---	1.38157e-05	0.000265042	1.87352	PLAC8 family protein
255181_at	At4g08110	---	0.000809144	0.00494284	1.87232
258107_at	At3g23560	ALF5	1.85921e-05	0.000325031	1.87206	ALF5__MATE efflux family protein
259737_at	At1g64400	---	8.03935e-07	4.34062e-05	1.87204	LACS3__AMP-dependent synthetase and ligase family protein
259191_at	At3g01720	---	1.52648e-05	0.000283543	1.8714	unknown protein; FUNCTIONS IN: molecular_function unknown; INVOLVED IN: biological_process unknown; LOCATED IN: endomembrane system; EXPRESSED IN: 24 plant structures; EXPRESSED DURING: 13 growth stages; BEST Arabidopsis thaliana protein match is: unknown protein (TAIR:AT5G25265.1); Has 374 Blast hits to 211 proteins in 23 species: Archae - 0; Bacteria - 0; Metazoa - 0; Fungi - 0; Plants - 316; V…
247558_at	At5g61060	HDA05	0.000111136	0.00117199	1.87096	ATHDA5_HDA05_HDA5__histone deacetylase 5
255797_at	At2g33630	---	2.2152e-06	8.00772e-05	1.87058	NAD(P)-binding Rossmann-fold superfamily protein
247696_at	At5g59780	MYB59	5.87483e-06	0.000151933	1.86966	ATMYB59_ATMYB59-1_ATMYB59-2_ATMYB59-3_MYB59__myb domain protein 59
247514_at	At5g61640	PMSR1	3.67418e-05	0.000522272	1.86945	ATMSRA1_PMSR1__peptidemethionine sulfoxide reductase 1
267624_at	At2g39660	BIK1	7.70742e-05	0.000903406	1.86883	BIK1__botrytis-induced kinase1
245775_at	At1g30270	CIPK23	8.50534e-06	0.000193042	1.86848	ATCIPK23_CIPK23_LKS1_PKS17_SnRK3.23__CBL-interacting protein kinase 23
254144_at	At4g24690	---	2.89193e-05	0.000439766	1.86754	AtNBR1_NBR1__ubiquitin-associated (UBA)/TS-N domain-containing protein / octicosapeptide/Phox/Bemp1 (PB1) domain-containing protein
267288_at	At2g23680	---	0.000183371	0.00168318	1.86741	Cold acclimation protein WCOR413 family
257249_at	At3g24180	---	0.000212636	0.00186878	1.86681	Beta-glucosidase, GBA2 type family protein
260307_at	At1g70620	---	0.000156086	0.00150373	1.8644	cyclin-related
259752_at	At1g71040	LPR2	3.0429e-06	9.70748e-05	1.86405	LPR2__Cupredoxin superfamily protein
246247_at	At4g36640	---	1.18391e-06	5.44456e-05	1.8616	Sec14p-like phosphatidylinositol transfer family protein
257635_at	At3g26280	CYP71B4	1.02771e-05	0.000218269	1.86062	CYP71B4__cytochrome P450, family 71, subfamily B, polypeptide 4
266480_at	At2g31130	---	9.39989e-05	0.00104009	1.8603	unknown protein; Has 116 Blast hits to 113 proteins in 44 species: Archae - 0; Bacteria - 3; Metazoa - 21; Fungi - 2; Plants - 40; Viruses - 0; Other Eukaryotes - 50 (source: NCBI BLink).
267181_at	At2g37760	---	0.000576368	0.00386448	1.85876	AKR4C8__NAD(P)-linked oxidoreductase superfamily protein
247198_at	At5g65290	---	0.000210904	0.00186029	1.85746	LMBR1-like membrane protein
264522_at	At1g10050	---	0.00057353	0.00385111	1.85654	glycosyl hydrolase family 10 protein / carbohydrate-binding domain-containing protein
264701_at	At1g70160	---	4.15004e-06	0.000119523	1.85616	unknown protein; FUNCTIONS IN: molecular_function unknown; INVOLVED IN: biological_process unknown; LOCATED IN: endomembrane system; EXPRESSED IN: 24 plant structures; EXPRESSED DURING: 15 growth stages; BEST Arabidopsis thaliana protein match is: unknown protein (TAIR:AT4G27020.1); Has 108 Blast hits to 108 proteins in 20 species: Archae - 0; Bacteria - 0; Metazoa - 0; Fungi - 0; Plants - 89; Vi…
254526_at	At4g19600	CYCT1;4	2.07925e-05	0.000352099	1.85599	CYCT1;4__Cyclin family protein
247302_at	At5g63880	VPS20.1	4.66836e-05	0.000620543	1.85584	VPS20.1__SNF7 family protein
261585_at	At1g01010	ANAC001	2.75425e-06	9.1396e-05	1.8558	ANAC001_NAC001__NAC domain containing protein 1
260933_at	At1g02470	---	0.00351394	0.0146559	1.85484	Polyketide cyclase/dehydrase and lipid transport superfamily protein
247493_at	At5g61900 At5g61910	BON1	4.51665e-05	0.000605672	1.85405	BON_BON1_CPN1__Calcium-dependent phospholipid-binding Copine family protein
265358_at	At2g16710	---	8.83376e-05	0.000996656	1.85201	Iron-sulphur cluster biosynthesis family protein
262456_at	At1g11260	STP1	1.279e-05	0.000253467	1.85116	ATSTP1_STP1__sugar transporter 1
247002_at	At5g67320	HOS15	0.00118322	0.00659963	1.85107	HOS15__WD-40 repeat family protein
254573_at	At4g19420	---	0.00815373	0.0268961	1.84971	Pectinacetylesterase family protein
261934_at	At1g22400	UGT85A1	0.000471805	0.00331645	1.84938	ATUGT85A1_UGT85A1__UDP-Glycosyltransferase superfamily protein
251273_at	At3g61960	---	5.91641e-05	0.00074388	1.8473	Protein kinase superfamily protein
252269_at	At3g49580	LSU1	0.000109547	0.00116164	1.84632	LSU1__response to low sulfur 1
247841_at	At5g58040	ATFIP1[V]	2.30441e-05	0.000373969	1.84611	ATFIP1[V]_ATFIPS5_FIP1[V]_FIPS5__homolog of yeast FIP1 [V]
261771_at	At1g76150	---	7.02265e-05	0.000839993	1.84455	ATECH2_ECH2__enoyl-CoA hydratase 2
251372_at	At3g60520	---	0.000269151	0.00221556	1.84211	unknown protein; BEST Arabidopsis thaliana protein match is: unknown protein (TAIR:AT1G02070.1); Has 107 Blast hits to 107 proteins in 14 species: Archae - 0; Bacteria - 0; Metazoa - 0; Fungi - 0; Plants - 107; Viruses - 0; Other Eukaryotes - 0 (source: NCBI BLink).
247323_at	At5g64170	---	0.000229677	0.00197733	1.84193	dentin sialophosphoprotein-related
258563_at	At3g05970	LACS6	1.93682e-05	0.000334942	1.8405	ATLACS6_LACS6__long-chain acyl-CoA synthetase 6
266090_at	At2g38000	---	4.53698e-05	0.000607327	1.84043	chaperone protein dnaJ-related
256487_at	At1g31540	---	1.56997e-05	0.000288334	1.84025	Disease resistance protein (TIR-NBS-LRR class) family
266428_at	At2g07180	---	5.61066e-05	0.000713373	1.83972	Protein kinase superfamily protein
259756_at	At1g71080	---	0.000195307	0.00176085	1.83967	RNA polymerase II transcription elongation factor
267454_at	At2g33730	---	0.000229636	0.00197733	1.8392	P-loop containing nucleoside triphosphate hydrolases superfamily protein
245167_s_at	At2g33110 At2g33120	ATVAMP723	7.30578e-05	0.000866853	1.83896	ATVAMP723_VAMP723_VAMP723__vesicle-associated membrane protein 723
260601_at	At1g55910	ZIP11	3.64102e-06	0.000108423	1.83743	ZIP11__zinc transporter 11 precursor
257902_at	At3g28450	---	2.68015e-06	9.01421e-05	1.83665	Leucine-rich repeat protein kinase family protein
259284_at	At3g11450	---	7.27186e-07	4.05553e-05	1.83572	DnaJ domain ;Myb-like DNA-binding domain
265184_at	At1g23710	---	0.000705708	0.00446133	1.83515	Protein of unknown function (DUF1645)
247989_at	At5g56350	---	0.000198003	0.00177813	1.83471	Pyruvate kinase family protein
246485_at	At5g16080	AtCXE17	0.00349828	0.0146129	1.83423	AtCXE17_CXE17__carboxyesterase 17
249480_s_at	At5g38990 At5g39000	---	3.00553e-05	0.000451324	1.8334	Malectin/receptor-like protein kinase family protein
264757_at	At1g61360	---	0.000331329	0.0025567	1.83332	S-locus lectin protein kinase family protein
266799_at	At2g22860	ATPSK2	0.000950933	0.00560486	1.83199	ATPSK2_PSK2__phytosulfokine 2 precursor
247183_at	At5g65440	---	5.57032e-05	0.000709351	1.83087	unknown protein; INVOLVED IN: biological_process unknown; EXPRESSED IN: 22 plant structures; EXPRESSED DURING: 13 growth stages; BEST Arabidopsis thaliana protein match is: unknown protein (TAIR:AT4G24610.1).
255953_at	At1g22070	TGA3	0.00301899	0.0131171	1.83086	TGA3__TGA1A-related gene 3
266971_at	At2g39580	---	0.0017255	0.00865976	1.83062	CONTAINS InterPro DOMAIN/s: Putative zinc-finger domain (InterPro:IPR019607); Has 249 Blast hits to 219 proteins in 85 species: Archae - 0; Bacteria - 144; Metazoa - 29; Fungi - 8; Plants - 50; Viruses - 0; Other Eukaryotes - 18 (source: NCBI BLink).
246946_at	At5g25070	---	0.000316512	0.00248439	1.82996	unknown protein; FUNCTIONS IN: molecular_function unknown; INVOLVED IN: biological_process unknown; LOCATED IN: cellular_component unknown; EXPRESSED IN: 23 plant structures; EXPRESSED DURING: 13 growth stages; Has 1807 Blast hits to 1807 proteins in 277 species: Archae - 0; Bacteria - 0; Metazoa - 736; Fungi - 347; Plants - 385; Viruses - 0; Other Eukaryotes - 339 (source: NCBI BLink).
256233_at	At3g12360	ITN1	7.83537e-07	4.25535e-05	1.82966	ITN1__Ankyrin repeat family protein
261447_at	At1g21160	---	0.000606304	0.00400863	1.82843	eukaryotic translation initiation factor 2 (eIF-2) family protein
246095_at	At5g19310	---	0.000138855	0.00138008	1.82835	Homeotic gene regulator
263250_at	At2g31390	---	0.000156396	0.00150587	1.82601	pfkB-like carbohydrate kinase family protein
254245_at	At4g23240	---	0.0001733	0.00161874	1.82597	CRK16__cysteine-rich RLK (RECEPTOR-like protein kinase) 16
264330_at	At1g04120	ATMRP5	0.000157275	0.00151229	1.82591	ABCC5_ATABCC5_ATMRP5_MRP5_MRP5__multidrug resistance-associated protein 5
254416_at	At4g21380	ARK3	0.000207758	0.0018371	1.82538	ARK3_RK3__receptor kinase 3
261041_at	At1g17440	EER4	0.000531512	0.00363605	1.82487	CKH1_EER4_TAF12B__Transcription initiation factor TFIID subunit A
260425_at	At1g72440	EDA25	0.00253553	0.0115509	1.8241	EDA25_SWA2__CCAAT-binding factor
258559_at	At3g06010	ATCHR12	0.00508838	0.0190773	1.82376	ATCHR12__Homeotic gene regulator
255725_at	At1g25540	PFT1	0.00109917	0.00626414	1.8234	MED25_PFT1__phytochrome and flowering time regulatory protein (PFT1)
267044_at	At2g34357	---	0.000378008	0.00281961	1.82259	ARM repeat superfamily protein
246796_at	At5g26770	---	0.00137931	0.00737252	1.82254	unknown protein; FUNCTIONS IN: molecular_function unknown; INVOLVED IN: biological_process unknown; LOCATED IN: cellular_component unknown; EXPRESSED IN: 16 plant structures; EXPRESSED DURING: 8 growth stages; BEST Arabidopsis thaliana protein match is: unknown protein (TAIR:AT3G05830.1); Has 26484 Blast hits to 16065 proteins in 1382 species: Archae - 343; Bacteria - 2653; Metazoa - 15273; Fungi…
247474_at	At5g62280	---	0.0143854	0.0409855	1.82235	Protein of unknown function (DUF1442)
246044_at	At5g19450	CDPK19	5.68485e-05	0.000721198	1.82222	CDPK19_CPK8__calcium-dependent protein kinase 19
248611_at	At5g49520	WRKY48	1.4007e-05	0.000267363	1.82195	ATWRKY48_WRKY48__WRKY DNA-binding protein 48
247137_at	At5g66210	CPK28	0.00055761	0.00377085	1.82147	CPK28__calcium-dependent protein kinase 28
249051_at	At5g44390	---	0.000703777	0.00445303	1.82145	FAD-binding Berberine family protein
255588_at	At4g01570	---	0.000173691	0.00162138	1.82118	Tetratricopeptide repeat (TPR)-like superfamily protein
254857_at	At4g12120	SEC1B	1.17233e-05	0.000240043	1.82078	ATSEC1B_SEC1B__Sec1/munc18-like (SM) proteins superfamily
264321_at	At1g04200	---	0.00171617	0.00862278	1.81928	FUNCTIONS IN: molecular_function unknown; INVOLVED IN: N-terminal protein myristoylation; LOCATED IN: cellular_component unknown; EXPRESSED IN: 22 plant structures; EXPRESSED DURING: 13 growth stages; CONTAINS InterPro DOMAIN/s: Dymeclin (InterPro:IPR019142); Has 395 Blast hits to 389 proteins in 117 species: Archae - 0; Bacteria - 0; Metazoa - 262; Fungi - 21; Plants - 68; Viruses - 0; Other Euk…
264524_at	At1g10070	ATBCAT-2	2.19311e-05	0.000364347	1.81851	ATBCAT-2_BCAT-2__branched-chain amino acid transaminase 2
261062_at	At1g07530	SCL14	4.34561e-05	0.00059041	1.81805	ATGRAS2_GRAS2_SCL14__SCARECROW-like 14
259626_at	At1g42990	ATBZIP60	0.000146009	0.00143222	1.81778	ATBZIP60_BZIP60_BZIP60__basic region/leucine zipper motif 60
248394_at	At5g52070	---	0.00799142	0.0265334	1.81766	Agenet domain-containing protein
252513_at	At3g46220	---	0.000112374	0.00118075	1.81765	unknown protein; INVOLVED IN: biological_process unknown; EXPRESSED IN: 24 plant structures; EXPRESSED DURING: 13 growth stages; CONTAINS InterPro DOMAIN/s: Protein of unknown function DUF2042 (InterPro:IPR018611).
250556_at	At5g07920	DGK1	0.00154608	0.0080059	1.81741	ATDGK1_DGK1__diacylglycerol kinase1
260665_at	At1g19360	---	1.15281e-06	5.37044e-05	1.8171	RRA3__Nucleotide-diphospho-sugar transferase family protein
261212_at	At1g12880	atnudt12	0.00021238	0.00186753	1.81637	atnudt12_NUDT12__nudix hydrolase homolog 12
254797_at	At4g13030	---	0.000450801	0.00320835	1.81581	P-loop containing nucleoside triphosphate hydrolases superfamily protein
258983_at	At3g08860	---	0.000736469	0.004599	1.81332	PYD4__PYRIMIDINE 4
249585_at	At5g37830	OXP1	0.000506835	0.00350012	1.81246	OXP1__oxoprolinase 1
263412_at	At2g28720	---	1.95478e-05	0.000336517	1.8113	Histone superfamily protein
249078_at	At5g44070	CAD1	7.99846e-05	0.000929419	1.81061	ARA8_ATPCS1_CAD1_PCS1__phytochelatin synthase 1 (PCS1)
250090_at	At5g17330	GAD	8.67873e-05	0.000985374	1.8104	GAD_GAD1__glutamate decarboxylase
260719_at	At1g48090	---	1.21409e-05	0.000245509	1.80955	calcium-dependent lipid-binding family protein
250423_s_at	At5g10600 At5g10610	CYP81K2	0.000173014	0.00161806	1.80942	CYP81K2__cytochrome P450, family 81, subfamily K, polypeptide 2
257940_at	At3g21790	---	0.000685997	0.00436717	1.8079	UDP-Glycosyltransferase superfamily protein
247065_s_at	At5g66900 At5g66910	---	7.3437e-06	0.000175781	1.80779	Disease resistance protein (CC-NBS-LRR class) family
260357_at	At1g69260	AFP1	9.94136e-05	0.00107931	1.80734	AFP1__ABI five binding protein
259968_at	At1g76530	---	0.00260072	0.011754	1.80729	Auxin efflux carrier family protein
258546_at	At3g07060	emb1974	7.33236e-05	0.000867935	1.80553	emb1974__NHL domain-containing protein
255037_at	At4g09460	ATMYB6	6.38618e-07	3.71709e-05	1.80499	AtMYB6_MYB6__myb domain protein 6
257022_at	At3g19580	AZF2	4.63037e-06	0.000129632	1.80445	AZF2_ZF2__zinc-finger protein 2
245041_at	At2g26530	AR781	0.00114353	0.00644211	1.80429	AR781__Protein of unknown function (DUF1645)
246595_at	At5g14780	FDH	8.49361e-06	0.000192967	1.80142	FDH__formate dehydrogenase
253453_at	At4g31860	---	5.16979e-05	0.000671925	1.80032	Protein phosphatase 2C family protein
266235_at	At2g02360	AtPP2-B10	3.1146e-05	0.000463431	1.79539	AtPP2-B10_PP2-B10__phloem protein 2-B10
265464_at	At2g37080	---	4.02903e-06	0.000116775	1.79465	RIP3__ROP interactive partner 3
249086_at	At5g44180	---	2.32714e-06	8.29406e-05	1.79426	Homeodomain-like transcriptional regulator
261901_at	At1g80920	J8	0.00539383	0.0198409	1.79334	AtJ8_AtToc12_J8_Toc12__Chaperone DnaJ-domain superfamily protein
255524_at	At4g02330	ATPMEPCRB	0.00244296	0.0112188	1.79299	AtPME41_ATPMEPCRB_PME41__Plant invertase/pectin methylesterase inhibitor superfamily
254190_at	At4g23885	---	0.000352271	0.00266688	1.79292	unknown protein; BEST Arabidopsis thaliana protein match is: unknown protein (TAIR:AT5G24165.1); Has 30201 Blast hits to 17322 proteins in 780 species: Archae - 12; Bacteria - 1396; Metazoa - 17338; Fungi - 3422; Plants - 5037; Viruses - 0; Other Eukaryotes - 2996 (source: NCBI BLink).
266231_at	At2g02220	PSKR1	0.000677229	0.00433652	1.79274	ATPSKR1_PSKR1__phytosulfokin receptor 1
251332_at	At3g61670	---	3.20045e-05	0.000473733	1.79236	Protein of unknown function (DUF3133)
254922_at	At4g11370	RHA1A	0.000163049	0.00154725	1.79195	RHA1A__RING-H2 finger A1A
263515_at	At2g21640	---	0.00141882	0.0075281	1.79179	Encodes a protein of unknown function that is a marker for oxidative stress response.
260824_at	At1g06720	---	0.000188081	0.00171126	1.79135	P-loop containing nucleoside triphosphate hydrolases superfamily protein
247838_at	At5g57990	UBP23	0.000175854	0.0016339	1.79113	UBP23__ubiquitin-specific protease 23
253534_at	At4g31500	CYP83B1	1.44484e-05	0.000272595	1.78967	ATR4_CYP83B1_RED1_RNT1_SUR2__cytochrome P450, family 83, subfamily B, polypeptide 1
246987_at	At5g67300	MYBR1	2.02357e-05	0.000344461	1.78923	ATMYB44_ATMYBR1_MYB44_MYBR1__myb domain protein r1
267026_at	At2g38340	---	2.31523e-06	8.26452e-05	1.78713	DREB19__Integrase-type DNA-binding superfamily protein
257919_at	At3g23250	MYB15	0.000175083	0.00163006	1.78687	ATMYB15_ATY19_MYB15__myb domain protein 15
255827_at	At2g40600	---	2.22156e-05	0.000367467	1.7863	appr-1-p processing enzyme family protein
252073_at	At3g51750	---	0.000451741	0.00321304	1.78606	unknown protein; FUNCTIONS IN: molecular_function unknown; INVOLVED IN: biological_process unknown; LOCATED IN: cellular_component unknown; EXPRESSED IN: 12 plant structures; EXPRESSED DURING: 9 growth stages.
249835_s_at	At5g23490 At5g23510	---	0.000145976	0.00143222	1.78536	unknown protein; BEST Arabidopsis thaliana protein match is: unknown protein (TAIR:AT5G08440.1); Has 202 Blast hits to 197 proteins in 48 species: Archae - 0; Bacteria - 13; Metazoa - 25; Fungi - 9; Plants - 109; Viruses - 0; Other Eukaryotes - 46 (source: NCBI BLink).
249321_at	At5g40920	---	0.000120924	0.00124653	1.78531
256808_at	At3g21430	ALY3	2.83458e-05	0.000435086	1.78464	ALY3_ATALY3__DNA binding
259397_at	At1g17680	---	0.000454656	0.00322673	1.78453	tetratricopeptide repeat (TPR)-containing protein
262984_at	At1g54460	---	0.0001011	0.00109242	1.78364	TPX2 (targeting protein for Xklp2) protein family
252486_at	At3g46510	PUB13	0.000116697	0.00121657	1.78345	ATPUB13_PUB13__plant U-box 13
261060_at	At1g17340	---	0.000102828	0.00110742	1.78165	Phosphoinositide phosphatase family protein
249625_at	At5g37480	---	0.00143804	0.00759825	1.78157	unknown protein; Has 30201 Blast hits to 17322 proteins in 780 species: Archae - 12; Bacteria - 1396; Metazoa - 17338; Fungi - 3422; Plants - 5037; Viruses - 0; Other Eukaryotes - 2996 (source: NCBI BLink).
266121_at	At2g02160	---	9.20768e-05	0.00102452	1.78139	CCCH-type zinc finger family protein
247677_at	At5g59420	ORP3C	1.07796e-05	0.000225706	1.78127	ORP3C__OSBP(oxysterol binding protein)-related protein 3C
254661_at	At4g18260	---	0.000935939	0.0055437	1.78085	Cytochrome b561/ferric reductase transmembrane protein family
264091_at	At1g79110	---	3.17403e-05	0.000470739	1.78003	BRG2__zinc ion binding
249941_at	At5g22270	---	0.00018649	0.00170153	1.77992	unknown protein; BEST Arabidopsis thaliana protein match is: unknown protein (TAIR:AT3G11600.1); Has 136 Blast hits to 136 proteins in 15 species: Archae - 0; Bacteria - 0; Metazoa - 0; Fungi - 0; Plants - 136; Viruses - 0; Other Eukaryotes - 0 (source: NCBI BLink).
255742_at	At1g25560	TEM1	2.11677e-05	0.000356073	1.77902	EDF1_TEM1__AP2/B3 transcription factor family protein
260731_at	At1g17500	---	0.000109594	0.00116164	1.77866	ATPase E1-E2 type family protein / haloacid dehalogenase-like hydrolase family protein
249385_at	At5g39950	ATTRX2	0.000123162	0.00126205	1.77673	ATH2_ATTRX2_ATTRXH2_TRX2_TRXH2__thioredoxin 2
257981_at	At3g20770	EIN3	6.38798e-07	3.71709e-05	1.77653	AtEIN3_EIN3__Ethylene insensitive 3 family protein
250941_at	At5g03320	---	0.000207731	0.0018371	1.77652	Protein kinase superfamily protein
266368_at	At2g41380	---	0.000156108	0.00150373	1.77646	S-adenosyl-L-methionine-dependent methyltransferases superfamily protein
255948_at	At1g22060	---	1.77241e-05	0.000314732	1.77638	LOCATED IN: vacuole; EXPRESSED IN: 23 plant structures; EXPRESSED DURING: 13 growth stages; BEST Arabidopsis thaliana protein match is: FBD, F-box and Leucine Rich Repeat domains containing protein (TAIR:AT1G22000.1); Has 84739 Blast hits to 38714 proteins in 2257 species: Archae - 1436; Bacteria - 11314; Metazoa - 40747; Fungi - 7706; Plants - 4675; Viruses - 308; Other Eukaryotes - 18553 (sourc…
261853_at	At1g50660	---	3.33651e-05	0.000487545	1.77634	unknown protein; INVOLVED IN: biological_process unknown; LOCATED IN: chloroplast; EXPRESSED IN: 22 plant structures; EXPRESSED DURING: 13 growth stages; BEST Arabidopsis thaliana protein match is: unknown protein (TAIR:AT3G20350.1); Has 21445 Blast hits to 15134 proteins in 1325 species: Archae - 461; Bacteria - 2309; Metazoa - 11052; Fungi - 1737; Plants - 1035; Viruses - 42; Other Eukaryotes -…
252754_at	At3g43510	---	1.8185e-05	0.000320028	1.77607
266605_at	At2g46020	BRM	0.000226752	0.00195843	1.77451	ATBRM_BRM_CHA2_CHR2__transcription regulatory protein SNF2, putative
259884_at	At1g76390	---	0.000338528	0.00259994	1.77249	PUB43__ARM repeat superfamily protein
248381_at	At5g51830	---	0.000249162	0.00209797	1.77229	pfkB-like carbohydrate kinase family protein
252940_at	At4g39270	---	0.000123765	0.00126596	1.77104	Leucine-rich repeat protein kinase family protein
263096_at	At2g16060	AHB1	0.000409928	0.00299266	1.77078	AHB1_ARATH GLB1_ATGLB1_GLB1_HB1_NSHB1__hemoglobin 1
257654_at	At3g13310	---	0.0020199	0.00976349	1.77069	Chaperone DnaJ-domain superfamily protein
246756_at	At5g27930	---	2.37637e-05	0.000381725	1.77045	Protein phosphatase 2C family protein
251390_at	At3g60860	---	2.39376e-05	0.000383169	1.77037	SEC7-like guanine nucleotide exchange family protein
252298_at	At3g49060	---	0.000109787	0.00116314	1.77037	U-box domain-containing protein kinase family protein
252208_at	At3g50380	---	0.000296923	0.00238113	1.7699	Protein of unknown function (DUF1162)
253167_at	At4g35310	CPK5	4.22034e-06	0.000120937	1.76898	ATCPK5_CPK5__calmodulin-domain protein kinase 5
246243_at	246243_at	---	0.000432274	0.00310177	1.76879
259312_at	At3g05200	ATL6	0.000563782	0.00379571	1.76868	ATL6__RING/U-box superfamily protein
256755_at	At3g25600	---	0.000104969	0.00112411	1.76822	Calcium-binding EF-hand family protein
253468_at	At4g32160	---	0.000762768	0.00473049	1.76795	Phox (PX) domain-containing protein
247293_at	At5g64510	---	0.00201167	0.00973198	1.76776	TIN1__unknown protein; FUNCTIONS IN: molecular_function unknown; INVOLVED IN: biological_process unknown; LOCATED IN: endomembrane system; EXPRESSED IN: 17 plant structures; EXPRESSED DURING: 10 growth stages; Has 35333 Blast hits to 34131 proteins in 2444 species: Archae - 798; Bacteria - 22429; Metazoa - 974; Fungi - 991; Plants - 531; Viruses - 0; Other Eukaryotes - 9610 (source: NCBI BLink).
262870_at	At1g64710	---	7.94081e-05	0.00092366	1.76716	GroES-like zinc-binding dehydrogenase family protein
255485_at	At4g02550	---	8.64429e-05	0.000982932	1.76634	unknown protein; FUNCTIONS IN: molecular_function unknown; INVOLVED IN: biological_process unknown; LOCATED IN: cellular_component unknown; EXPRESSED IN: 18 plant structures; EXPRESSED DURING: 7 growth stages; BEST Arabidopsis thaliana protein match is: unknown protein (TAIR:AT4G02210.2).
264809_at	At1g08830	CSD1	0.000976453	0.00572715	1.76574	CSD1__copper/zinc superoxide dismutase 1
257860_at	At3g13062	---	2.71993e-07	2.30638e-05	1.76568	Polyketide cyclase/dehydrase and lipid transport superfamily protein
261598_at	At1g49750	---	0.000167784	0.00158081	1.76562	Leucine-rich repeat (LRR) family protein
253496_at	At4g31870	ATGPX7	0.00278253	0.0123458	1.76493	ATGPX7_GPX7__glutathione peroxidase 7
264998_at	At1g67330	---	0.000215845	0.00188565	1.76456	Protein of unknown function (DUF579)
254210_at	At4g23450	---	0.000826862	0.00502709	1.76455	AIRP1_AtAIRP1__RING/U-box superfamily protein
251967_at	At3g53390	---	1.42521e-05	0.000270233	1.76415	Transducin/WD40 repeat-like superfamily protein
265661_at	At2g24360	---	1.2991e-06	5.70837e-05	1.7638	Protein kinase superfamily protein
254197_at	At4g24040	TRE1	0.000625774	0.00410287	1.76348	ATTRE1_TRE1__trehalase 1
250395_at	At5g10950	---	5.30391e-05	0.000682743	1.76218	Tudor/PWWP/MBT superfamily protein
262638_at	At1g06650	---	3.4616e-06	0.000105702	1.76141	2-oxoglutarate (2OG) and Fe(II)-dependent oxygenase superfamily protein
257972_at	At3g27560	ATN1	0.000366962	0.00275342	1.76034	ATN1__Protein kinase superfamily protein
261153_at	At1g04850	---	9.24335e-06	0.000202148	1.75966	ubiquitin-associated (UBA)/TS-N domain-containing protein
257830_at	At3g26690	ATNUDX13	2.0967e-05	0.000354003	1.75922	ATNUDT13_ATNUDX13_NUDX13__nudix hydrolase homolog 13
248099_at	At5g55300	TOP1ALPHA	1.5949e-06	6.56671e-05	1.75889	MGO1_TOP1_TOP1ALPHA__DNA topoisomerase I alpha
251884_at	At3g54150	---	0.000242376	0.00205984	1.75887	S-adenosyl-L-methionine-dependent methyltransferases superfamily protein
267134_at	At2g23450	---	1.08188e-05	0.000225986	1.7584	Protein kinase superfamily protein
246541_at	At5g15400	---	0.00134531	0.00723397	1.75809	U-box domain-containing protein
262227_s_at	At1g53750 At1g53780	---	0.000134608	0.00134726	1.7559	RPT1A__regulatory particle triple-A 1A
252446_at	At3g47010	---	0.000641639	0.00417457	1.75508	Glycosyl hydrolase family protein
259057_at	At3g03310	---	1.63428e-06	6.6449e-05	1.75493	ATLCAT3_LCAT3__lecithin:cholesterol acyltransferase 3
259186_at	At3g01590	---	2.72057e-05	0.00042015	1.7546	Galactose mutarotase-like superfamily protein
261317_at	At1g53030	---	0.00086657	0.0052256	1.7546	Cytochrome C oxidase copper chaperone (COX17)
265620_at	At2g27310	---	2.18903e-05	0.000364347	1.754	F-box family protein
263583_at	At2g17130	IDH2	8.41565e-05	0.000966084	1.75378	IDH-II_IDH2__isocitrate dehydrogenase subunit 2
248286_at	At5g52870	---	0.01105	0.0336049	1.75362	MAKR5__unknown protein; BEST Arabidopsis thaliana protein match is: unknown protein (TAIR:AT1G64080.1); Has 1807 Blast hits to 1807 proteins in 277 species: Archae - 0; Bacteria - 0; Metazoa - 736; Fungi - 347; Plants - 385; Viruses - 0; Other Eukaryotes - 339 (source: NCBI BLink).
249050_at	At5g44290	---	0.00235115	0.0109026	1.75357	Protein kinase superfamily protein
259118_at	At3g01310	---	2.75624e-06	9.1396e-05	1.75332	Phosphoglycerate mutase-like family protein
246755_at	At5g27920	---	0.000914223	0.00545473	1.75317	F-box family protein
248309_at	At5g52540	---	0.00023796	0.00203063	1.75291	Protein of unknown function (DUF819)
245280_at	At4g16845	VRN2	0.00168049	0.00847865	1.75121	VRN2__VEFS-Box of polycomb protein
262913_at	At1g59960	---	0.00280019	0.0123928	1.75054	NAD(P)-linked oxidoreductase superfamily protein
265028_at	At1g24530	---	1.59329e-05	0.000291442	1.75023	Transducin/WD40 repeat-like superfamily protein
245951_at	At5g19550	ASP2	0.000168622	0.0015874	1.74994	AAT2_ASP2__aspartate aminotransferase 2
255963_at	At1g22310	MBD8	0.000270784	0.00222579	1.74872	ATMBD8_MBD8__methyl-CPG-binding domain 8
247429_at	At5g62620	---	0.00063202	0.0041284	1.7477	Galactosyltransferase family protein
256013_at	At1g19270	DA1	5.48623e-05	0.000699894	1.74765	DA1
254261_at	At4g23460	---	4.1918e-05	0.000576341	1.74659	Adaptin family protein
263162_at	At1g54150	---	6.27478e-06	0.000158854	1.74645	E3 Ubiquitin ligase family protein
254779_at	At4g12760	---	0.000227812	0.0019661	1.74644	unknown protein; Has 30201 Blast hits to 17322 proteins in 780 species: Archae - 12; Bacteria - 1396; Metazoa - 17338; Fungi - 3422; Plants - 5037; Viruses - 0; Other Eukaryotes - 2996 (source: NCBI BLink).
258444_at	At3g22380	TIC	2.17334e-06	7.93321e-05	1.74621	TIC__time for coffee
251946_at	At3g53540	---	0.00030954	0.00245245	1.74564	unknown protein; LOCATED IN: plasma membrane; EXPRESSED IN: 24 plant structures; EXPRESSED DURING: 14 growth stages; CONTAINS InterPro DOMAIN/s: Protein of unknown function DUF3741 (InterPro:IPR022212); BEST Arabidopsis thaliana protein match is: Protein of unknown function (DUF3741) (TAIR:AT4G28760.2); Has 1710 Blast hits to 868 proteins in 206 species: Archae - 2; Bacteria - 409; Metazoa - 304;…
258818_at	At3g04580	EIN4	8.57793e-05	0.000977335	1.74482	EIN4__Signal transduction histidine kinase, hybrid-type, ethylene sensor
258187_at	At3g17880	ATTDX	0.00367302	0.0151118	1.74473	ATHIP2_ATTDX_HIP_TDX__tetraticopeptide domain-containing thioredoxin
259546_at	At1g35350	---	0.00147374	0.00772961	1.74468	EXS (ERD1/XPR1/SYG1) family protein
264766_at	At1g61420	---	1.27317e-06	5.63702e-05	1.74383	S-locus lectin protein kinase family protein
262814_at	At1g11660	---	2.95903e-05	0.000446253	1.74283	heat shock protein 70 (Hsp 70) family protein
245543_at	At4g15260	---	0.000140175	0.00138776	1.74259	UDP-Glycosyltransferase superfamily protein
261584_at	At1g01040	DCL1	0.000373975	0.0027941	1.7424	ASU1_ATDCL1_CAF_DCL1_EMB60_EMB76_SIN1_SUS1__dicer-like 1
260690_at	At1g32340	NHL8	8.44692e-05	0.000967263	1.74212	NHL8__NDR1/HIN1-like 8
264246_at	At1g60140	ATTPS10	0.00296963	0.0129542	1.74093	ATTPS10_TPS10_TPS10__trehalose phosphate synthase
250063_at	At5g17880	CSA1	0.00323538	0.0138097	1.74092	CSA1__disease resistance protein (TIR-NBS-LRR class)
262171_at	At1g74950	TIFY10B	0.00670816	0.0233929	1.74062	JAZ2_TIFY10B__TIFY domain/Divergent CCT motif family protein
265627_at	At2g27285	---	1.17846e-05	0.000240436	1.74032	Coiled-coil domain-containing protein 55 (DUF2040)
248270_at	At5g53450	ORG1	0.0135421	0.0392546	1.7399	ORG1__OBP3-responsive gene 1
257291_at	At3g15590	---	0.00290751	0.0127441	1.7396	Tetratricopeptide repeat (TPR)-like superfamily protein
258430_at	At3g16785	PLDP1	1.71451e-05	0.000307453	1.73952	PLD ZETA 1_PLDP1_PLDZ1_PLDZETA1__phospholipase D P1
246448_at	At5g16800	---	3.25498e-05	0.000479317	1.73887	Acyl-CoA N-acyltransferases (NAT) superfamily protein
252424_at	At3g47610	---	0.00307722	0.0132913	1.73792	transcription regulators;zinc ion binding
263405_s_at	At2g04066 At2g04080	---	0.00142223	0.00754443	1.73787	MATE efflux family protein
255852_at	At1g66970	SVL2	0.000337363	0.00259274	1.7376	GDPDL1_SVL2__SHV3-like 2
245702_at	At5g04220	SYTC	0.000110566	0.00116822	1.73739	ATSYTC_NTMC2T1.3_NTMC2TYPE1.3_SYT3_SYTC__Calcium-dependent lipid-binding (CaLB domain) family protein
263112_at	At1g03080	---	0.000151449	0.00147192	1.7368	kinase interacting (KIP1-like) family protein
249758_at	At5g24350	---	9.12016e-05	0.00101627	1.73661	FUNCTIONS IN: molecular_function unknown; INVOLVED IN: biological_process unknown; LOCATED IN: cellular_component unknown; EXPRESSED IN: 23 plant structures; EXPRESSED DURING: 13 growth stages; CONTAINS InterPro DOMAIN/s: Secretory pathway Sec39 (InterPro:IPR013244).
254101_at	At4g25000	AMY1	0.000174513	0.00162674	1.73565	AMY1_ATAMY1__alpha-amylase-like
267596_s_at	At2g33050 At2g33060	AtRLP26	3.74406e-05	0.000529133	1.73492	AtRLP26_RLP26__receptor like protein 26
254688_at	At4g13830	J20	1.15762e-05	0.0002381	1.73448	J20__DNAJ-like 20
255495_at	At4g02720	---	0.00015792	0.00151542	1.73422	unknown protein; FUNCTIONS IN: molecular_function unknown; INVOLVED IN: biological_process unknown; EXPRESSED IN: 25 plant structures; EXPRESSED DURING: 14 growth stages; CONTAINS InterPro DOMAIN/s: Protein of unknown function DUF926 (InterPro:IPR009269); Has 30201 Blast hits to 17322 proteins in 780 species: Archae - 12; Bacteria - 1396; Metazoa - 17338; Fungi - 3422; Plants - 5037; Viruses - 0;…
253865_at	At4g27470	---	0.00079914	0.00489616	1.73412	ATRMA3_RMA3__RING membrane-anchor 3
248719_at	At5g47910	RBOHD	4.89102e-06	0.000135174	1.73313	ATRBOHD_RBOHD__respiratory burst oxidase homologue D
263278_at	At2g14120	DRP3B	0.00254917	0.0115925	1.73299	DRP3B__dynamin related protein
266127_s_at	At1g45332 At2g45030	---	6.18103e-06	0.000157354	1.73253	Translation elongation factor EFG/EF2 protein
265012_at	At1g24470	KCR2	0.000702554	0.00444776	1.73245	ATKCR2_KCR2__beta-ketoacyl reductase 2
252546_at	At3g45830	---	2.69418e-05	0.000416921	1.73222	unknown protein; FUNCTIONS IN: molecular_function unknown; INVOLVED IN: biological_process unknown; LOCATED IN: cellular_component unknown; EXPRESSED IN: 24 plant structures; EXPRESSED DURING: 15 growth stages; BEST Arabidopsis thaliana protein match is: unknown protein (TAIR:AT1G02290.1); Has 499 Blast hits to 438 proteins in 100 species: Archae - 0; Bacteria - 7; Metazoa - 236; Fungi - 15; Plan…
266016_at	At2g18670	---	1.65225e-06	6.6704e-05	1.73158	RING/U-box superfamily protein
264751_at	At1g23020	FRO3	0.00814917	0.0268881	1.73154	ATFRO3_FRO3__ferric reduction oxidase 3
257075_at	At3g19670	---	0.000287597	0.00232298	1.73121	ATPRP40B_PRP40B__pre-mRNA-processing protein 40B
263156_at	At1g54030	---	2.03828e-05	0.000346706	1.73041	GOLD36_MVP1__GDSL-like Lipase/Acylhydrolase superfamily protein
257025_at	At3g19190	ATG2	0.000330129	0.00255089	1.73014	ATATG2_ATG2__autophagy 2
261844_at	At1g15940	---	4.77078e-05	0.000630518	1.72971	Tudor/PWWP/MBT superfamily protein
266037_at	At2g05940	---	1.64832e-06	6.6704e-05	1.72925	RIPK__Protein kinase superfamily protein
253238_at	At4g34480	---	0.000131664	0.00132477	1.72702	O-Glycosyl hydrolases family 17 protein
248941_s_at	At5g45460 At5g45470	---	7.00113e-05	0.00083962	1.72682	unknown protein; BEST Arabidopsis thaliana protein match is: Protein of unknown function (DUF594) (TAIR:AT5G45470.1); Has 30201 Blast hits to 17322 proteins in 780 species: Archae - 12; Bacteria - 1396; Metazoa - 17338; Fungi - 3422; Plants - 5037; Viruses - 0; Other Eukaryotes - 2996 (source: NCBI BLink).
260287_at	At1g80440	---	0.00386712	0.0156705	1.7265	Galactose oxidase/kelch repeat superfamily protein
264708_at	At1g09740	---	0.0019423	0.00949816	1.72619	Adenine nucleotide alpha hydrolases-like superfamily protein
247828_at	At5g58510	---	8.80905e-06	0.000197188	1.72525	unknown protein; FUNCTIONS IN: molecular_function unknown; INVOLVED IN: biological_process unknown; LOCATED IN: chloroplast; EXPRESSED IN: 23 plant structures; EXPRESSED DURING: 14 growth stages; BEST Arabidopsis thaliana protein match is: unknown protein (TAIR:AT5G55060.2); Has 30201 Blast hits to 17322 proteins in 780 species: Archae - 12; Bacteria - 1396; Metazoa - 17338; Fungi - 3422; Plants …
259662_at	At1g55250	HUB2	0.00121632	0.00673355	1.72505	HUB2__histone mono-ubiquitination 2
266910_at	At2g45920	---	0.00017327	0.00161874	1.725	U-box domain-containing protein
251634_at	At3g57480	---	0.000154053	0.0014896	1.72397	zinc finger (C2H2 type, AN1-like) family protein
250380_at	At5g11600	---	2.25087e-05	0.000370005	1.72389	unknown protein; FUNCTIONS IN: molecular_function unknown; INVOLVED IN: biological_process unknown; LOCATED IN: chloroplast; EXPRESSED IN: 20 plant structures; EXPRESSED DURING: 11 growth stages; BEST Arabidopsis thaliana protein match is: unknown protein (TAIR:AT1G19990.1); Has 1807 Blast hits to 1807 proteins in 277 species: Archae - 0; Bacteria - 0; Metazoa - 736; Fungi - 347; Plants - 385; Vi…
250960_at	At5g02940	---	0.00853857	0.0278514	1.72328	Protein of unknown function (DUF1012)
264471_at	At1g67120	---	3.9641e-05	0.000551685	1.72308	ATPases;nucleotide binding;ATP binding;nucleoside-triphosphatases;transcription factor binding
264528_at	At1g30810	---	2.76507e-05	0.000426304	1.72184	Transcription factor jumonji (jmj) family protein / zinc finger (C5HC2 type) family protein
258678_at	At3g08690	UBC11	2.38467e-05	0.000381983	1.72179	ATUBC11_UBC11__ubiquitin-conjugating enzyme 11
251144_at	At5g01210	---	0.00292679	0.0128138	1.72165	HXXXD-type acyl-transferase family protein
254393_at	At4g21580	---	8.08051e-05	0.000934668	1.72154	oxidoreductase, zinc-binding dehydrogenase family protein
248497_at	At5g50380	ATEXO70F1	8.25774e-05	0.000951309	1.72098	ATEXO70F1_EXO70F1__exocyst subunit exo70 family protein F1
254901_at	At4g11530	---	4.25169e-05	0.000581068	1.72082	CRK34__cysteine-rich RLK (RECEPTOR-like protein kinase) 34
251419_at	At3g60470	---	9.00202e-06	0.000200133	1.72047	Plant protein of unknown function (DUF247)
260345_at	At1g69270	RPK1	0.000646905	0.00419129	1.71984	RPK1__receptor-like protein kinase 1
251426_at	At3g60180	---	8.84533e-05	0.000996656	1.71961	P-loop containing nucleoside triphosphate hydrolases superfamily protein
250244_at	At5g13680	ABO1	0.000854138	0.0051624	1.71887	ABO1_AtELP1_ELO2__IKI3 family protein
259887_at	At1g76360	---	7.59823e-06	0.000178308	1.71842	Protein kinase superfamily protein
259019_at	At3g07370	CHIP	6.43841e-06	0.000161696	1.71806	ATCHIP_CHIP__carboxyl terminus of HSC70-interacting protein
264922_s_at	At1g60830 At1g60900	---	0.000281683	0.00228817	1.71794	RNA-binding (RRM/RBD/RNP motifs) family protein
247984_s_at	At5g56650 At5g56660	ILL1	0.00114374	0.00644211	1.7179	ILL1__IAA-leucine resistant (ILR)-like 1
250543_at	At5g08190	NF-YB12	3.10864e-05	0.000463407	1.71785	NF-YB12__nuclear factor Y, subunit B12
265913_at	At2g25625	---	0.0010037	0.00585083	1.71767	unknown protein; FUNCTIONS IN: molecular_function unknown; INVOLVED IN: biological_process unknown; LOCATED IN: chloroplast; EXPRESSED IN: 10 plant structures; EXPRESSED DURING: LP.06 six leaves visible, LP.04 four leaves visible, 4 anthesis, petal differentiation and expansion stage; Has 24 Blast hits to 24 proteins in 9 species: Archae - 0; Bacteria - 0; Metazoa - 0; Fungi - 0; Plants - 24; Vir…
264968_at	At1g67360	---	0.000611817	0.00403806	1.71766	Rubber elongation factor protein (REF)
266448_s_at	At2g43210	---	8.68171e-09	3.89407e-06	1.71689	Ubiquitin-like superfamily protein
265720_at	At2g40110	---	0.000362801	0.00272579	1.71683	Yippee family putative zinc-binding protein
250836_at	At5g04560	DME	0.000878866	0.00529082	1.71626	DME__HhH-GPD base excision DNA repair family protein
251910_at	At3g53810	---	0.000127381	0.00129194	1.71603	Concanavalin A-like lectin protein kinase family protein
248676_at	At5g48850	ATSDI1	0.00437503	0.0171348	1.71515	ATSDI1__Tetratricopeptide repeat (TPR)-like superfamily protein
263404_s_at	At2g04090 At2g04100	---	9.69526e-05	0.00106117	1.71484	MATE efflux family protein
267106_s_at	At2g14720 At2g14740	ATVSR3	3.72015e-05	0.000526176	1.71457	BP80-2;1_MTV4_VSR2;1_VSR4__vacuolar sorting receptor 4
245709_at	At5g04320	---	0.000277775	0.0022653	1.71442	Shugoshin C terminus
262567_at	At1g34300	---	1.27466e-05	0.000252827	1.71432	lectin protein kinase family protein
262049_at	At1g80180	---	0.00102829	0.00596218	1.71364	unknown protein; FUNCTIONS IN: molecular_function unknown; INVOLVED IN: biological_process unknown; LOCATED IN: plasma membrane; EXPRESSED IN: 21 plant structures; EXPRESSED DURING: 10 growth stages; BEST Arabidopsis thaliana protein match is: unknown protein (TAIR:AT1G15400.3); Has 30201 Blast hits to 17322 proteins in 780 species: Archae - 12; Bacteria - 1396; Metazoa - 17338; Fungi - 3422; Pla…
249079_at	At5g43930	---	9.29624e-05	0.00103186	1.71291	Transducin family protein / WD-40 repeat family protein
260899_at	At1g21370	---	1.56737e-05	0.000288088	1.71246	unknown protein; CONTAINS InterPro DOMAIN/s: Protein of unknown function DUF218 (InterPro:IPR003848); Has 35333 Blast hits to 34131 proteins in 2444 species: Archae - 798; Bacteria - 22429; Metazoa - 974; Fungi - 991; Plants - 531; Viruses - 0; Other Eukaryotes - 9610 (source: NCBI BLink).
266310_at	At2g26990	FUS12	5.78568e-05	0.000729527	1.71218	ATCSN2_COP12_CSN2_FUS12__proteasome family protein
264488_s_at	At1g27330 At1g27350	---	0.00147304	0.00772961	1.71213	Ribosome associated membrane protein RAMP4
249638_at	At5g36880	---	4.25324e-05	0.000581068	1.71191	ACS__acetyl-CoA synthetase
248248_at	At5g53120	SPDS3	5.97496e-05	0.000750076	1.71175	ATSPDS3_SPDS3_SPMS__spermidine synthase 3
260162_at	At1g79830	GC5	8.98061e-08	1.20499e-05	1.71095	GC5__golgin candidate 5
247790_at	At5g58720	---	0.000117136	0.00121892	1.71071	smr (Small MutS Related) domain-containing protein
259769_at	At1g29400	AML5	0.000778541	0.00479701	1.71004	AML5_ML5__MEI2-like protein 5
254063_at	At4g25390	---	1.86997e-06	7.27585e-05	1.71001	Protein kinase superfamily protein
251862_at	At3g54850	PUB14	0.000412302	0.00300466	1.70939	ATPUB14_PUB14__plant U-box 14
254594_at	At4g18930	---	0.000135235	0.00135176	1.70922	RNA ligase/cyclic nucleotide phosphodiesterase family protein
250264_at	At5g12890	---	0.00121383	0.00672509	1.70913	UDP-Glycosyltransferase superfamily protein
264999_at	At1g67310	---	0.00010075	0.00108966	1.70856	Calmodulin-binding transcription activator protein with CG-1 and Ankyrin domains
250825_at	At5g05210	---	0.000613963	0.00404871	1.70814	Surfeit locus protein 6
246447_at	At5g16780	DOT2	0.000326015	0.00253111	1.70789	DOT2_MDF__SART-1 family
249029_at	At5g44870	---	0.00160185	0.00818508	1.70772	LAZ5_TTR1__Disease resistance protein (TIR-NBS-LRR class) family
254879_at	At4g11670	---	0.0001845	0.00168965	1.70467	Protein of unknown function (DUF810)
258033_at	At3g21250	MRP6	2.9351e-05	0.000444553	1.70412	ABCC8_ATMRP6_MRP6__multidrug resistance-associated protein 6
253842_at	At4g27860	---	0.00185238	0.00914562	1.70376	vacuolar iron transporter (VIT) family protein
247494_at	At5g61790	CNX1	5.46714e-05	0.000698239	1.70304	ATCNX1_CNX1__calnexin 1
248006_at	At5g56250	HAP8	2.8798e-05	0.000438832	1.70289	HAP8__hapless 8
252602_at	At3g45040	---	2.67894e-05	0.000415409	1.70284	phosphatidate cytidylyltransferase family protein
251205_at	At3g63080	ATGPX5	0.001238	0.00681274	1.70243	ATGPX5_GPX5_MEE42__glutathione peroxidase 5
249652_at	At5g37070	---	0.00254892	0.0115925	1.70189	Protein of unknown function, DUF538
257971_at	At3g27530	GC6	0.00123873	0.00681347	1.7018	GC6_MAG4__golgin candidate 6
261718_at	At1g18390	---	0.000100304	0.00108639	1.70159	Protein kinase superfamily protein
262793_at	At1g13110	CYP71B7	0.00057512	0.00385951	1.70154	CYP71B7__cytochrome P450, family 71 subfamily B, polypeptide 7
247351_at	At5g63790	ANAC102	2.5377e-05	0.000398108	1.70014	ANAC102_NAC102__NAC domain containing protein 102
258812_at	At3g03950	ECT1	0.00016265	0.00154457	1.70001	ECT1__evolutionarily conserved C-terminal region 1
253284_at	At4g34150	---	0.000419529	0.00304158	1.70001	Calcium-dependent lipid-binding (CaLB domain) family protein
263922_s_at	At2g36580 At3g52990	---	0.000500225	0.00346391	1.69993	Pyruvate kinase family protein
264858_at	At1g24190	SNL3	0.000322249	0.00251213	1.69936	ATSIN3_SNL3__SIN3-like 3
266659_at	At2g25850	---	0.000297093	0.00238113	1.69831	PAPS2__poly(A) polymerase 2
264923_s_at	At1g60740 At1g65970	---	7.9024e-05	0.000920601	1.69648	Thioredoxin superfamily protein
245483_at	At4g16190	---	7.9332e-06	0.000183402	1.69608	Papain family cysteine protease
258536_at	At3g06540	---	5.094e-05	0.000663925	1.69523	AthREP_REP__Rab escort protein
249308_at	At5g41350	---	0.00203156	0.00980454	1.69426	RING/U-box superfamily protein
258061_at	At3g25910	---	0.00159848	0.00817336	1.69418	Protein of unknown function (DUF1644)
262616_at	At1g06620	---	0.000182207	0.00167587	1.69391	2-oxoglutarate (2OG) and Fe(II)-dependent oxygenase superfamily protein
249307_s_at	At5g41360 At5g41370	XPB1	0.000101649	0.00109679	1.69372	ATXPB2_XPB2__homolog of Xeroderma pigmentosum complementation group B 2
267499_at	At2g45500	---	0.00125455	0.00686407	1.69347	AAA-type ATPase family protein
266593_at	At2g46200	---	1.11264e-05	0.000230721	1.69299	unknown protein; Has 35333 Blast hits to 34131 proteins in 2444 species: Archae - 798; Bacteria - 22429; Metazoa - 974; Fungi - 991; Plants - 531; Viruses - 0; Other Eukaryotes - 9610 (source: NCBI BLink).
257293_at	At3g15580	APG8H	7.09884e-06	0.000171957	1.69259	APG8H_ATG8I__Ubiquitin-like superfamily protein
259052_at	At3g03490	PEX19-1	0.000833373	0.00506103	1.69237	AtPEX19-1_PEX19-1__peroxin 19-1
265109_s_at	At1g62630 At1g63360	---	0.000683458	0.00435466	1.69233	Disease resistance protein (CC-NBS-LRR class) family
249999_at	At5g18640	---	0.000797945	0.00489015	1.69181	alpha/beta-Hydrolases superfamily protein
255984_at	At1g34120	IP5PI	0.000350506	0.0026579	1.69149	AT5P1_AT5PTASE1_ATIP5PI_IP5PI__inositol polyphosphate 5-phosphatase I
246304_at	At3g51840	ACX4	3.09765e-06	9.79991e-05	1.69134	ACX4_ATG6_ATSCX__acyl-CoA oxidase 4
251406_at	At3g60260	---	0.000250905	0.00210798	1.68992	ELMO/CED-12 family protein
247060_at	At5g66760	SDH1-1	9.97844e-05	0.0010823	1.68963	SDH1-1__succinate dehydrogenase 1-1
251022_at	At5g02150	---	0.00162599	0.00826767	1.6894	Fes1C
267268_at	At2g02570	---	0.00454267	0.017578	1.68923	nucleic acid binding;RNA binding
254412_at	At4g21430	B160	0.000233255	0.00200246	1.6882	B160__Zinc finger, RING-type;Transcription factor jumonji/aspartyl beta-hydroxylase
248869_at	At5g46840	---	0.0022024	0.0104139	1.68799	RNA-binding (RRM/RBD/RNP motifs) family protein
254834_at	At4g12300	CYP706A4	0.000190285	0.00172856	1.68781	CYP706A4__cytochrome P450, family 706, subfamily A, polypeptide 4
260444_at	At1g68300	---	0.000248436	0.00209453	1.6873	Adenine nucleotide alpha hydrolases-like superfamily protein
259960_at	At1g53710	---	0.00252104	0.0115018	1.68679	Calcineurin-like metallo-phosphoesterase superfamily protein
257610_at	At3g13810	AtIDD11	0.000244986	0.00207505	1.68651	AtIDD11_IDD11__indeterminate(ID)-domain 11
256958_at	At3g13430	---	0.000235377	0.00201765	1.68474	RING/U-box superfamily protein
260697_at	At1g32530	---	0.000210739	0.00185956	1.68465	RING/U-box superfamily protein
247567_at	At5g61190	---	3.42296e-06	0.000105343	1.6835	putative endonuclease or glycosyl hydrolase with C2H2-type zinc finger domain
257967_at	At3g19910	---	0.000270228	0.00222283	1.68267	RING/U-box superfamily protein
251954_at	At3g53668 At3g53670	CPuORF51	8.27641e-05	0.000952497	1.68247	CPuORF51__conserved peptide upstream open reading frame 51
247257_at	At5g64760	RPN5B	0.000452762	0.00321829	1.68236	RPN5B__regulatory particle non-ATPase subunit 5B
258000_at	At3g28940	---	0.000337232	0.00259261	1.68211	AIG2-like (avirulence induced gene) family protein
251619_at	At3g58050	---	1.53181e-05	0.000284202	1.68167	unknown protein; BEST Arabidopsis thaliana protein match is: unknown protein (TAIR:AT2G41960.1); Has 13384 Blast hits to 8116 proteins in 546 species: Archae - 41; Bacteria - 766; Metazoa - 5596; Fungi - 1431; Plants - 589; Viruses - 46; Other Eukaryotes - 4915 (source: NCBI BLink).
259743_at	At1g71140	---	0.000100593	0.00108848	1.68165	MATE efflux family protein
265297_at	At2g14080	---	0.000682435	0.00435302	1.68159	Disease resistance protein (TIR-NBS-LRR class) family
266685_at	At2g19710	---	1.22577e-05	0.000246907	1.67973	Regulator of Vps4 activity in the MVB pathway protein
249128_at	At5g43440	---	0.000110371	0.0011677	1.67973	2-oxoglutarate (2OG) and Fe(II)-dependent oxygenase superfamily protein
246401_at	At1g57560	AtMYB50	5.57281e-05	0.000709351	1.67779	AtMYB50_MYB50__myb domain protein 50
257606_at	At3g13870	RHD3	0.000104527	0.001122	1.67729	GOM8_RHD3__Root hair defective 3 GTP-binding protein (RHD3)
256593_at	At3g28510	---	0.000382831	0.00284627	1.67662	P-loop containing nucleoside triphosphate hydrolases superfamily protein
251528_at	At3g58600	---	0.00053467	0.00365144	1.67609	Adaptin ear-binding coat-associated protein 1 NECAP-1
253373_at	At4g33150	---	0.00202098	0.00976663	1.67547	LKR_LKR/SDH_SDH__lysine-ketoglutarate reductase/saccharopine dehydrogenase bifunctional enzyme
265414_at	At2g16660	---	0.00524398	0.0195036	1.67539	Major facilitator superfamily protein
246253_at	At4g37260	MYB73	3.52491e-05	0.000507933	1.6752	ATMYB73_MYB73__myb domain protein 73
245649_at	At1g24706	---	0.000529299	0.00362453	1.67507	AtTHO2_EMB2793__THO2
248579_at	At5g49880	---	0.00214727	0.0102338	1.67486	mitotic checkpoint family protein
257732_at	At3g18480	AtCASP	6.71599e-05	0.000814416	1.67389	AtCASP_CASP__CCAAT-displacement protein alternatively spliced product
247197_at	At5g65240	---	0.000194397	0.00175473	1.67317	Leucine-rich repeat protein kinase family protein
258566_at	At3g04110	GLR1.1	0.000244372	0.0020714	1.67266	ATGLR1.1_GLR1_GLR1.1__glutamate receptor 1.1
263807_at	At2g04400	---	0.000273902	0.00224495	1.67248	Aldolase-type TIM barrel family protein
250259_at	At5g13800	---	0.000427029	0.00307758	1.67245	CRN1_PPH__pheophytinase
265630_at	At2g27350	---	7.71279e-05	0.000903406	1.67131	OTLD1__OTU-like cysteine protease family protein
246614_at	At5g35410	SOS2	9.23565e-05	0.00102713	1.67105	ATSOS2_CIPK24_SNRK3.11_SOS2__Protein kinase superfamily protein
251526_at	At3g58640	---	0.000213674	0.00187202	1.67091	Mitogen activated protein kinase kinase kinase-related
255418_at	At4g03200	---	7.69448e-05	0.000902835	1.67007	catalytics
264156_at	At1g65280	---	0.00236884	0.0109649	1.66989	DNAJ heat shock N-terminal domain-containing protein
254690_at	At4g17830	---	0.00180209	0.00895547	1.66937	Peptidase M20/M25/M40 family protein
248415_at	At5g51620	---	0.00614835	0.0219097	1.66937	Uncharacterised protein family (UPF0172)
247859_at	At5g58410	---	0.000257487	0.00214588	1.66932	HEAT/U-box domain-containing protein
261625_at	At1g01930	---	0.0016708	0.00844284	1.66837	zinc finger protein-related
265478_at	At2g15890	MEE14	0.00024061	0.00204941	1.6682	MEE14__maternal effect embryo arrest 14
265723_at	At2g32140	---	0.000297928	0.00238531	1.66779	transmembrane receptors
258915_at	At3g10640	VPS60.1	3.71054e-05	0.000525372	1.66747	VPS60.1__SNF7 family protein
249552_s_at	At5g38240 At5g38250	---	0.000254806	0.00212742	1.66683	Protein kinase family protein
257591_at	At3g24900	AtRLP39	0.00126171	0.00689499	1.6667	AtRLP39_RLP39__receptor like protein 39
248344_at	At5g52280	---	3.51431e-05	0.00050703	1.66622	Myosin heavy chain-related protein
249021_at	At5g44820	---	0.00035307	0.00267204	1.66479	Nucleotide-diphospho-sugar transferase family protein
247997_at	At5g56180	ATARP8	0.00102557	0.00594947	1.66409	ARP8_ARP8_ATARP8__actin-related protein 8
249356_at	At5g40520	---	0.000127315	0.00129184	1.66379	unknown protein; FUNCTIONS IN: molecular_function unknown; INVOLVED IN: biological_process unknown; LOCATED IN: cellular_component unknown; EXPRESSED IN: 23 plant structures; EXPRESSED DURING: 11 growth stages; Has 3696 Blast hits to 2485 proteins in 391 species: Archae - 10; Bacteria - 571; Metazoa - 1013; Fungi - 530; Plants - 217; Viruses - 74; Other Eukaryotes - 1281 (source: NCBI BLink).
251100_at	At5g01670	---	0.00193728	0.00948136	1.66345	NAD(P)-linked oxidoreductase superfamily protein
257432_at	At2g21850	---	2.22774e-05	0.000368214	1.6633	Cysteine/Histidine-rich C1 domain family protein
259472_at	At1g18910	---	0.000357141	0.0026948	1.66246	zinc ion binding;zinc ion binding
259553_x_at	At1g21310	ATEXT3	0.00157952	0.00811134	1.66216	ATEXT3_EXT3_RSH__extensin 3
262038_at	At1g35580	CINV1	0.000282189	0.00229065	1.66196	A/N-InvG_CINV1__cytosolic invertase 1
262344_at	At1g64060	ATRBOH F	0.0013299	0.00716969	1.66147	ATRBOH F_ATRBOHF_RBOH F_RBOHAP108_RBOHF__respiratory burst oxidase protein F
262600_at	At1g15340	MBD10	0.000169153	0.00159174	1.66145	MBD10__methyl-CPG-binding domain 10
259164_at	At3g01770	ATBET10	8.09576e-06	0.000186154	1.66052	ATBET10_BET10__bromodomain and extraterminal domain protein 10
245998_at	At5g20830	SUS1	0.00449499	0.0174491	1.66044	ASUS1_atsus1_SUS1__sucrose synthase 1
247312_at	At5g63970	---	0.00148263	0.00776548	1.65999	Copine (Calcium-dependent phospholipid-binding protein) family
246779_at	At5g27520	PNC2	8.63123e-06	0.000194544	1.6597	AtPNC2_PNC2__peroxisomal adenine nucleotide carrier 2
246968_at	At5g24870	---	0.000423971	0.00306522	1.65966	RING/U-box superfamily protein
249770_at	At5g24110	WRKY30	0.000345197	0.00263254	1.65941	ATWRKY30_WRKY30__WRKY DNA-binding protein 30
263401_at	At2g04070	---	1.96343e-05	0.000337277	1.65846	MATE efflux family protein
264767_at	At1g61380	SD1-29	0.000211679	0.00186353	1.65814	SD1-29__S-domain-1 29
252027_at	At3g52850	VSR1	0.000163259	0.00154777	1.65812	ATELP_ATELP1_ATVSR1_BP-80_BP80_BP80-1;1_BP80B_GFS1_VSR1_VSR1;1__vacuolar sorting receptor homolog 1
251851_at	At3g54670	TTN8	2.40201e-05	0.000383951	1.65706	ATSMC1_SMC1_TTN8__Structural maintenance of chromosomes (SMC) family protein
255452_at	At4g02880	---	0.000283543	0.00229837	1.65667	unknown protein; FUNCTIONS IN: molecular_function unknown; INVOLVED IN: biological_process unknown; LOCATED IN: cellular_component unknown; EXPRESSED IN: 24 plant structures; EXPRESSED DURING: 15 growth stages; BEST Arabidopsis thaliana protein match is: unknown protein (TAIR:AT1G03290.2).
245478_at	At4g16130	ARA1	0.0002114	0.00186251	1.65637	ARA1_ATISA1_ISA1__arabinose kinase
252945_at	At4g39140	---	0.000693967	0.00440807	1.65592	RING/U-box superfamily protein
248864_at	At5g46760	---	0.000679482	0.00434496	1.65573	MYC3__Basic helix-loop-helix (bHLH) DNA-binding family protein
245179_at	245179_at	---	0.00194612	0.00950762	1.65563	DNA binding;zinc ion binding;DNA binding
264599_at	At1g04600	XIA	6.057e-05	0.000757872	1.65557	ATXIA_XIA__myosin XI A
256294_at	At1g69450	---	4.18215e-05	0.000575361	1.65552	Early-responsive to dehydration stress protein (ERD4)
260190_at	At1g67560	---	0.000334637	0.002577	1.65529	ATLOX6_LOX6__PLAT/LH2 domain-containing lipoxygenase family protein
258322_at	At3g22740	HMT3	0.00448439	0.0174138	1.65486	HMT3__homocysteine S-methyltransferase 3
255511_at	At4g02075	PIT1	0.00231583	0.0107848	1.65348	PIT1__RING/FYVE/PHD zinc finger superfamily protein
258555_at	At3g06860	MFP2	0.00167398	0.00845329	1.65302	ATMFP2_MFP2__multifunctional protein 2
258331_at	At3g15980	---	0.00107769	0.00617856	1.65293	Coatomer, beta' subunit
265356_at	At2g16595	---	0.000505082	0.00349119	1.6526	Translocon-associated protein (TRAP), alpha subunit
252383_at	At3g47780	ATH6	0.00074513	0.00464256	1.6526	ABCA7_ATATH6_ATH6__ABC2 homolog 6
253747_at	At4g29050	---	0.000138564	0.00137798	1.65184	Concanavalin A-like lectin protein kinase family protein
254998_at	At4g09760	---	0.000580591	0.00388708	1.65133	Protein kinase superfamily protein
249850_at	At5g23240	---	0.000315531	0.00248094	1.65102	DNAJ heat shock N-terminal domain-containing protein
245028_at	At2g26570	---	0.00187886	0.00924635	1.6502	WEB1__Plant protein of unknown function (DUF827)
246450_at	At5g16820	HSF3	0.000136302	0.00135965	1.64999	ATHSF3_ATHSFA1B_HSF3_HSFA1B__heat shock factor 3
265615_at	At2g25450	---	0.000204608	0.00181741	1.64987	2-oxoglutarate (2OG) and Fe(II)-dependent oxygenase superfamily protein
251717_at	At3g55850	LAF3	0.00129636	0.00703789	1.64926	LAF3_LAF3 ISF1_LAF3 ISF2__Amidohydrolase family
258275_at	At3g15760	---	0.0112913	0.0341318	1.64921	unknown protein; FUNCTIONS IN: molecular_function unknown; INVOLVED IN: biological_process unknown; LOCATED IN: endomembrane system; EXPRESSED IN: 22 plant structures; EXPRESSED DURING: 10 growth stages; BEST Arabidopsis thaliana protein match is: unknown protein (TAIR:AT1G52565.1); Has 42 Blast hits to 42 proteins in 10 species: Archae - 0; Bacteria - 0; Metazoa - 0; Fungi - 0; Plants - 42; Viru…
246493_at	At5g16180	CRS1	0.000253099	0.00212172	1.64894	ATCRS1_CRS1__ortholog of maize chloroplast splicing factor CRS1
254547_at	At4g19860	---	4.50424e-05	0.000605075	1.64879	alpha/beta-Hydrolases superfamily protein
247032_at	At5g67240	SDN3	0.00435953	0.0170978	1.64871	SDN3__small RNA degrading nuclease 3
260924_at	At1g21590	---	0.000126125	0.00128262	1.64818	Protein kinase protein with adenine nucleotide alpha hydrolases-like domain
251145_at	At3g63500	---	3.61808e-05	0.000516772	1.64678	Protein of unknown function (DUF1423)
248480_at	At5g50920	CLPC1	0.000144684	0.00142313	1.64673	ATHSP93-V_CLPC1_DCA1_HSP93-V__CLPC homologue 1
264828_at	At1g03380	ATATG18G	0.000211629	0.00186353	1.64622	ATATG18G_ATG18G__homolog of yeast autophagy 18 (ATG18) G
264405_at	At1g10210	ATMPK1	0.000231634	0.0019908	1.6461	ATMPK1_MPK1__mitogen-activated protein kinase 1
249871_at	At5g23110	---	6.17602e-05	0.00076901	1.64566	Zinc finger, C3HC4 type (RING finger) family protein
245873_at	At1g26260	CIB5	0.00204937	0.00985788	1.64544	CIB5__cryptochrome-interacting basic-helix-loop-helix 5
266855_at	At2g26920	---	0.000128685	0.001304	1.64496	Ubiquitin-associated/translation elongation factor EF1B protein
267084_at	At2g41180	---	0.0029027	0.0127279	1.64434	SIB2__VQ motif-containing protein
247043_at	At5g66880	SNRK2.3	0.000196399	0.00176791	1.64425	SNRK2-3_SNRK2.3_SRK2I__sucrose nonfermenting 1(SNF1)-related protein kinase 2.3
252134_at	At3g50910	---	2.19026e-05	0.000364347	1.64417	unknown protein; BEST Arabidopsis thaliana protein match is: unknown protein (TAIR:AT5G66480.1); Has 76 Blast hits to 75 proteins in 28 species: Archae - 0; Bacteria - 10; Metazoa - 7; Fungi - 2; Plants - 49; Viruses - 0; Other Eukaryotes - 8 (source: NCBI BLink).
267154_at	At2g30870	GSTF10	0.000395017	0.00291207	1.6436	ATGSTF10_ATGSTF4_ERD13_GSTF10__glutathione S-transferase PHI 10
249393_at	At5g40170	AtRLP54	0.000114016	0.00119382	1.64349	AtRLP54_RLP54__receptor like protein 54
265087_at	265087_at	---	1.69576e-06	6.79794e-05	1.64314
267628_at	At2g42280	---	0.00587817	0.0212019	1.64314	basic helix-loop-helix (bHLH) DNA-binding superfamily protein
259987_at	At1g75030	ATLP-3	0.00242907	0.0111775	1.64232	ATLP-3_TLP-3__thaumatin-like protein 3
251930_at	At3g53780	ATRBL4	4.73823e-05	0.000626981	1.64204	ATRBL4_RBL4__RHOMBOID-like protein 4
255561_at	At4g02050	---	0.000324496	0.00252448	1.63974	STP7__sugar transporter protein 7
247176_at	At5g65110	ACX2	1.65218e-07	1.74474e-05	1.63973	ACX2_ATACX2__acyl-CoA oxidase 2
256911_at	At3g24090	---	0.00151901	0.00790344	1.63968	glutamine-fructose-6-phosphate transaminase (isomerizing)s;sugar binding;transaminases
265330_at	At2g18440	---	0.000179757	0.00166313	1.6396
261211_at	At1g12780	UGE1	2.21962e-05	0.000367413	1.63941	ATUGE1_UGE1__UDP-D-glucose/UDP-D-galactose 4-epimerase 1
249095_at	At5g43900	MYA2	0.00133481	0.00719106	1.6392	ATMYA2_MYA2_XI-2_XI-6__myosin 2
253603_at	At4g30935	WRKY32	0.00183958	0.00910213	1.639	ATWRKY32_WRKY32__WRKY DNA-binding protein 32
245934_at	At5g09330	anac082	0.000598278	0.00397169	1.6387	ANAC082_NAC082_VNI1__NAC domain containing protein 82
250287_at	At5g13330	Rap2.6L	2.01514e-05	0.000343537	1.63859	Rap2.6L__related to AP2 6l
264792_at	At1g08620	---	2.54165e-06	8.832e-05	1.63851	PKDM7D__Transcription factor jumonji (jmj) family protein / zinc finger (C5HC2 type) family protein
259902_at	At1g74170	AtRLP13	0.000338076	0.00259735	1.63662	AtRLP13_RLP13__receptor like protein 13
246189_at	At5g20910	---	0.00109641	0.00625433	1.63647	AIP2__RING/U-box superfamily protein
251242_at	At3g61860	RSP31	1.51625e-06	6.37759e-05	1.63644	At-RS31_ATRSP31_RS31_RSP31__RNA-binding (RRM/RBD/RNP motifs) family protein
249172_at	At5g42950	---	3.30968e-06	0.000102295	1.63629	GYF domain-containing protein
262887_at	At1g14780	---	8.74792e-05	0.000990666	1.63617	MAC/Perforin domain-containing protein
248896_at	At5g46350	WRKY8	0.00263645	0.0118673	1.63581	ATWRKY8_WRKY8__WRKY DNA-binding protein 8
261827_at	At1g11480	---	0.00107959	0.00618263	1.63441	eukaryotic translation initiation factor-related
265075_at	At1g55450	---	0.00107773	0.00617856	1.63395	S-adenosyl-L-methionine-dependent methyltransferases superfamily protein
250500_at	At5g09530	---	0.0132141	0.0385194	1.63363	PELPK1_PRP10__hydroxyproline-rich glycoprotein family protein
247707_at	At5g59450	---	6.63629e-05	0.000808189	1.63348	GRAS family transcription factor
254276_at	At4g22820	---	4.84174e-05	0.000638751	1.63344	A20/AN1-like zinc finger family protein
261253_at	At1g05840	---	0.000692992	0.00440433	1.63341	Eukaryotic aspartyl protease family protein
249217_at	At5g42300	UBL5	4.89047e-05	0.000642578	1.63265	UBL5__ubiquitin-like protein 5
260249_s_at	At1g74280 At1g74290	---	6.4809e-05	0.000793502	1.63254	alpha/beta-Hydrolases superfamily protein
266194_at	At2g39090	---	0.000142209	0.00140484	1.63239	APC7_AtAPC7__tetratricopeptide repeat (TPR)-containing protein
262499_at	At1g21770	---	0.00937869	0.0298075	1.63234	Acyl-CoA N-acyltransferases (NAT) superfamily protein
264805_at	At1g08600	ATRX	3.76535e-05	0.000530937	1.63192	ATRX_CHR20__P-loop containing nucleoside triphosphate hydrolases superfamily protein
258683_at	At3g08760	ATSIK	0.000945319	0.0055825	1.63069	ATSIK__Protein kinase superfamily protein
260274_at	At1g80460	NHO1	0.000257761	0.00214738	1.63054	GLI1_NHO1__Actin-like ATPase superfamily protein
245831_at	At1g48840	---	0.000623545	0.00409414	1.63027	Plant protein of unknown function (DUF639)
255429_at	At4g03410	---	0.00144571	0.00762116	1.62928	Peroxisomal membrane 22 kDa (Mpv17/PMP22) family protein
260635_at	At1g62422	---	0.000281911	0.00228921	1.62915	unknown protein; EXPRESSED IN: 22 plant structures; EXPRESSED DURING: 13 growth stages; BEST Arabidopsis thaliana protein match is: unknown protein (TAIR:AT1G12020.1); Has 87 Blast hits to 86 proteins in 14 species: Archae - 0; Bacteria - 0; Metazoa - 0; Fungi - 0; Plants - 87; Viruses - 0; Other Eukaryotes - 0 (source: NCBI BLink).
261254_at	At1g05805	---	0.000106444	0.00113699	1.62869	basic helix-loop-helix (bHLH) DNA-binding superfamily protein
260735_at	At1g17610	---	0.00037157	0.00278251	1.62855	Disease resistance protein (TIR-NBS class)
258463_at	At3g17410	---	0.000672101	0.00431362	1.62781	Protein kinase superfamily protein
253321_at	At4g33910	---	0.000204105	0.00181365	1.6278	2-oxoglutarate (2OG) and Fe(II)-dependent oxygenase superfamily protein
254425_at	At4g21450	---	0.000955626	0.00562647	1.62763	PapD-like superfamily protein
247529_at	At5g61520	---	0.00032001	0.00250066	1.62725	Major facilitator superfamily protein
250863_at	At5g04750	---	2.81834e-05	0.000433488	1.62698	F1F0-ATPase inhibitor protein, putative
251432_at	At3g59820	---	0.000678973	0.00434429	1.62634	LETM1-like protein
266270_at	At2g29470	ATGSTU3	0.00012178	0.00125205	1.62627	ATGSTU3_GST21_GSTU3__glutathione S-transferase tau 3
249537_at	At5g38830	---	0.00908953	0.0291501	1.62591	Cysteinyl-tRNA synthetase, class Ia family protein
245751_s_at	At1g25682 At1g25988	---	0.000104923	0.00112411	1.62584	Family of unknown function (DUF572)
266380_at	At2g14680	MEE13	0.000384756	0.00285686	1.62569	MEE13__myosin heavy chain-related
255381_at	At4g03510	RMA1	0.0036105	0.0149466	1.62551	ATRMA1_RMA1__RING membrane-anchor 1
257973_at	At3g20720	---	1.9742e-05	0.000338583	1.62479	unknown protein; FUNCTIONS IN: molecular_function unknown; INVOLVED IN: biological_process unknown; EXPRESSED IN: 22 plant structures; EXPRESSED DURING: 13 growth stages.
247811_at	At5g58430	ATEXO70B1	0.00021348	0.00187202	1.62468	ATEXO70B1_EXO70B1__exocyst subunit exo70 family protein B1
257146_at	At3g27260	GTE8	0.000245457	0.0020775	1.62459	GTE8__global transcription factor group E8
261520_at	At1g71820	SEC6	0.000264874	0.00219223	1.6245	SEC6
247266_at	At5g64570	XYL4	8.87432e-05	0.000997991	1.62391	ATBXL4_XYL4__beta-D-xylosidase 4
267064_at	At2g41110	CAM2	0.000282305	0.00229078	1.6236	ATCAL5_CAM2__calmodulin 2
260554_at	At2g41790	---	1.30877e-05	0.00025603	1.62303	Insulinase (Peptidase family M16) family protein
264379_at	At2g25200	---	0.00300539	0.0130701	1.62292	Plant protein of unknown function (DUF868)
260868_at	At1g43860	---	0.00235893	0.010932	1.62201	sequence-specific DNA binding transcription factors
264172_at	At1g02120	VAD1	4.03636e-05	0.000559352	1.62186	VAD1__GRAM domain family protein
262130_at	At1g02890	---	0.000262519	0.00217758	1.62185	AAA-type ATPase family protein
257074_at	At3g19660	---	0.000544	0.00369635	1.62181	unknown protein; Has 16 Blast hits to 16 proteins in 6 species: Archae - 0; Bacteria - 0; Metazoa - 0; Fungi - 0; Plants - 16; Viruses - 0; Other Eukaryotes - 0 (source: NCBI BLink).
259980_at	At1g76520	---	6.80324e-06	0.000167836	1.62131	Auxin efflux carrier family protein
244985_at	AtCg00810	---	0.00465656	0.0178875	1.62125	RPL22__ribosomal protein L22
247521_at	At5g61450	---	0.000385938	0.00286284	1.62095	P-loop containing nucleoside triphosphate hydrolases superfamily protein
248562_at	At5g49680	---	2.86861e-06	9.33994e-05	1.62093	KIP__Golgi-body localisation protein domain ;RNA pol II promoter Fmp27 protein domain
246325_at	At1g16540	ABA3	0.000148666	0.00145042	1.62092	ABA3_ACI2_ATABA3_LOS5_SIR3__molybdenum cofactor sulfurase (LOS5) (ABA3)
266259_at	At2g27830	---	0.000950622	0.00560447	1.62084	unknown protein; BEST Arabidopsis thaliana protein match is: unknown protein (TAIR:AT4G22758.1); Has 131 Blast hits to 131 proteins in 17 species: Archae - 0; Bacteria - 0; Metazoa - 0; Fungi - 0; Plants - 131; Viruses - 0; Other Eukaryotes - 0 (source: NCBI BLink).
261394_at	At1g79680	---	3.6665e-05	0.000522053	1.62077	ATWAKL10_WAKL10__WALL ASSOCIATED KINASE (WAK)-LIKE 10
247370_at	At5g63320	---	7.95777e-06	0.000183405	1.62065	NPX1__nuclear protein X1
245166_at	At2g33170	---	3.90772e-05	0.000546506	1.62054	Leucine-rich repeat receptor-like protein kinase family protein
256623_at	At3g19960	ATM1	0.00397278	0.0159751	1.62021	ATM1__myosin 1
258759_at	At3g10800	BZIP28	0.000222775	0.00193331	1.62019	BZIP28__Basic-leucine zipper (bZIP) transcription factor family protein
255957_at	At1g22160	---	0.00348523	0.0145734	1.61962	Protein of unknown function (DUF581)
260361_at	At1g69360	---	0.000288613	0.00232788	1.61916	Plant protein of unknown function (DUF863)
265244_at	At2g43018 At2g43020	ATPAO2	0.0170051	0.0463449	1.61907	CPuORF17__conserved peptide upstream open reading frame 17
248005_at	At5g56240	---	0.000214771	0.00187771	1.61857	INVOLVED IN: biological_process unknown; EXPRESSED IN: 22 plant structures; EXPRESSED DURING: 13 growth stages; BEST Arabidopsis thaliana protein match is: hapless 8 (TAIR:AT5G56250.1).
267369_at	At2g44420	---	0.00106801	0.00614098	1.61849	protein N-terminal asparagine amidohydrolase family protein
254289_at	At4g22980	---	0.000229721	0.00197733	1.61817	FUNCTIONS IN: molecular_function unknown; INVOLVED IN: biological_process unknown; LOCATED IN: chloroplast; EXPRESSED IN: 13 plant structures; EXPRESSED DURING: 9 growth stages; BEST Arabidopsis thaliana protein match is: Pyridoxal phosphate (PLP)-dependent transferases superfamily protein (TAIR:AT5G51920.1); Has 520 Blast hits to 468 proteins in 130 species: Archae - 5; Bacteria - 23; Metazoa - …
264683_at	At1g65580	FRA3	6.30973e-05	0.00078001	1.6181	FRA3__Endonuclease/exonuclease/phosphatase family protein
251675_at	At3g57300	INO80	0.000305649	0.00243143	1.61708	ATINO80__INO80 ortholog
252613_at	At3g45190	---	0.000153439	0.00148428	1.61683	SIT4 phosphatase-associated family protein
253654_at	At4g30060	---	0.000906377	0.00541563	1.61577	Core-2/I-branching beta-1,6-N-acetylglucosaminyltransferase family protein
262803_at	At1g21000	---	0.00343116	0.0144187	1.61521	PLATZ transcription factor family protein
248410_at	At5g51570	---	0.000275452	0.00225361	1.61519	SPFH/Band 7/PHB domain-containing membrane-associated protein family
259610_at	At1g52320	---	1.05844e-05	0.000223133	1.61441	unknown protein; FUNCTIONS IN: molecular_function unknown; INVOLVED IN: N-terminal protein myristoylation; LOCATED IN: plasma membrane; EXPRESSED IN: 23 plant structures; EXPRESSED DURING: 14 growth stages; CONTAINS InterPro DOMAIN/s: Protein of unknown function DUF632 (InterPro:IPR006867); BEST Arabidopsis thaliana protein match is: Protein of unknown function (DUF630 and DUF632) (TAIR:AT5G25590…
253048_at	At4g37560	---	0.000121479	0.00124988	1.61377	Acetamidase/Formamidase family protein
247924_at	At5g57655	---	0.0132174	0.0385241	1.61373	xylose isomerase family protein
250363_at	At5g11390	---	0.000423301	0.00306329	1.61314	WIT1__WPP domain-interacting protein 1
247990_at	At5g56360	---	0.0157251	0.0437212	1.61303	PSL4__calmodulin-binding protein
259936_at	259936_at	EBS1	0.000778446	0.00479701	1.61267
262787_at	At1g10730	---	1.45926e-05	0.000273956	1.61223	Clathrin adaptor complexes medium subunit family protein
247792_at	At5g58787	---	0.000998213	0.00582036	1.61218	RING/U-box superfamily protein
251301_at	At3g61880	CYP78A9	3.11201e-05	0.000463407	1.61143	CYP78A9__cytochrome p450 78a9
259730_at	At1g77660	---	0.00107727	0.00617856	1.61138	Histone H3 K4-specific methyltransferase SET7/9 family protein
254664_at	At4g18300	---	1.85956e-05	0.000325031	1.61117	Trimeric LpxA-like enzyme
258731_at	At3g11880	---	0.0108248	0.0331338	1.61089	Protein of unknown function DUF2359, transmembrane
256149_at	At1g55110	AtIDD7	6.50454e-05	0.000795836	1.61085	AtIDD7_IDD7__indeterminate(ID)-domain 7
255560_at	At4g02030	---	0.00464856	0.0178658	1.61066	Vps51/Vps67 family (components of vesicular transport) protein
245187_s_at	At1g67650 At1g67680	---	0.00259036	0.0117229	1.60957	SRP72 RNA-binding domain
245506_at	At4g15700	---	0.00349332	0.0146019	1.60859	Thioredoxin superfamily protein
266182_at	At2g02370	---	0.000761586	0.00472444	1.60843	SNARE associated Golgi protein family
266537_at	At2g16860	---	0.0017401	0.00871946	1.60818	GCIP-interacting family protein
253735_at	At4g29160	SNF7.1	7.19344e-06	0.000173449	1.60815	SNF7.1__SNF7 family protein
250831_at	At5g04920	---	0.000260053	0.00216173	1.60809	EAP30/Vps36 family protein
261250_at	At1g05890	---	0.00174045	0.00871946	1.60774	ARI5_ATARI5__RING/U-box superfamily protein
245599_at	At4g14220	RHF1A	8.29127e-06	0.000188935	1.60749	RHF1A__RING-H2 group F1A
248282_at	At5g52900	---	0.000233832	0.00200591	1.60713	MAKR6__unknown protein; Has 30201 Blast hits to 17322 proteins in 780 species: Archae - 12; Bacteria - 1396; Metazoa - 17338; Fungi - 3422; Plants - 5037; Viruses - 0; Other Eukaryotes - 2996 (source: NCBI BLink).
253053_at	At4g37470	---	0.000306429	0.00243287	1.60706	alpha/beta-Hydrolases superfamily protein
255904_at	At1g17860	---	0.00739895	0.0251363	1.60703	Kunitz family trypsin and protease inhibitor protein
265461_at	At2g46500	---	3.89753e-05	0.000546004	1.60578	ATPI4K GAMMA 4_PI4K GAMMA 4_UBDK GAMMA 4__phosphoinositide 4-kinase gamma 4
260567_at	At2g43820	UGT74F2	0.0013733	0.00734638	1.60574	ATSAGT1_GT_SAGT1_SGT1_UGT74F2__UDP-glucosyltransferase 74F2
246954_at	At5g04830	---	0.00168928	0.00851359	1.60514	Nuclear transport factor 2 (NTF2) family protein
265718_at	At2g03340	WRKY3	0.00376985	0.0154105	1.60499	WRKY3__WRKY DNA-binding protein 3
245602_at	At4g14270	---	8.04069e-05	0.000932426	1.60438	Protein containing PAM2 motif which mediates interaction with the PABC domain of polyadenyl binding proteins.
249057_at	At5g44480	DUR	0.000444688	0.00317277	1.60406	DUR__NAD(P)-binding Rossmann-fold superfamily protein
257314_at	At3g26590	---	8.03486e-05	0.000932223	1.60389	MATE efflux family protein
256216_at	At1g56340	CRT1	0.00113308	0.00639898	1.60321	AtCRT1a_CRT1_CRT1a__calreticulin 1a
264957_at	At1g77000	SKP2B	0.00042571	0.00307166	1.6031	ATSKP2;2_SKP2B__RNI-like superfamily protein
260002_at	At1g67940	ATNAP3	0.000899584	0.00538994	1.60284	ABCI17_ATNAP3_AtSTAR1_NAP3_NAP3__non-intrinsic ABC protein 3
264657_at	At1g09100	RPT5B	8.17342e-06	0.000187524	1.60233	RPT5B__26S proteasome AAA-ATPase subunit RPT5B
265713_at	At2g03530	UPS2	0.0034005	0.0143189	1.60229	ATUPS2_UPS2__ureide permease 2
251848_at	At3g54620	BZIP25	0.000214181	0.00187512	1.60218	ATBZIP25_BZIP25_BZO2H4__basic leucine zipper 25
265728_at	At2g31990	---	2.33206e-05	0.000377532	1.60169	Exostosin family protein
259511_at	At1g12520	ATCCS	0.0014594	0.00767557	1.60168	ATCCS_CCS__copper chaperone for SOD1
254530_at	At4g19640	ARA7	2.11325e-05	0.000355743	1.60028	ARA-7_ARA7_ATRAB-F2B_ATRAB5B_ATRABF2B_RAB-F2B_RABF2B__Ras-related small GTP-binding family protein
262780_at	At1g13090	CYP71B28	0.000598151	0.00397169	1.59969	CYP71B28__cytochrome P450, family 71, subfamily B, polypeptide 28
248279_at	At5g52910	ATIM	0.000625431	0.00410287	1.59964	ATIM__timeless family protein
256064_at	At1g07020	---	0.000665572	0.00428651	1.59954	unknown protein; Has 39 Blast hits to 39 proteins in 17 species: Archae - 0; Bacteria - 0; Metazoa - 6; Fungi - 3; Plants - 28; Viruses - 0; Other Eukaryotes - 2 (source: NCBI BLink).
250014_at	At5g17990	TRP1	0.00258597	0.0117129	1.59951	pat1_TRP1__tryptophan biosynthesis 1
264510_at	At1g09530	PIF3	0.00017987	0.00166313	1.5994	PAP3_PIF3_POC1__phytochrome interacting factor 3
267051_at	At2g38500	---	0.00046156	0.00326556	1.59939	2-oxoglutarate (2OG) and Fe(II)-dependent oxygenase superfamily protein
260372_at	At1g73980	---	0.00155693	0.00804177	1.59931	Phosphoribulokinase / Uridine kinase family
262570_at	At1g15200	---	0.000274186	0.00224587	1.59895	protein-protein interaction regulator family protein
247627_at	At5g60360	AALP	5.23046e-05	0.000676726	1.59828	AALP_ALP_SAG2__aleurain-like protease
252648_at	At3g44630	---	0.0161839	0.0446973	1.59782	Disease resistance protein (TIR-NBS-LRR class) family
262695_at	At1g75850	VPS35B	0.000138584	0.00137798	1.5971	VPS35B__VPS35 homolog B
261436_at	At1g07870	---	4.64183e-05	0.000618097	1.59695	Protein kinase superfamily protein
250810_at	At5g05090	---	0.00581516	0.0210146	1.59658	Homeodomain-like superfamily protein
262455_at	At1g11310	MLO2	0.000195693	0.00176363	1.59577	ATMLO2_MLO2_PMR2__Seven transmembrane MLO family protein
249378_at	At5g40450	---	0.0066868	0.0233577	1.59575	unknown protein; FUNCTIONS IN: molecular_function unknown; INVOLVED IN: biological_process unknown; LOCATED IN: chloroplast, plasma membrane; EXPRESSED IN: 24 plant structures; EXPRESSED DURING: 13 growth stages; Has 30201 Blast hits to 17322 proteins in 780 species: Archae - 12; Bacteria - 1396; Metazoa - 17338; Fungi - 3422; Plants - 5037; Viruses - 0; Other Eukaryotes - 2996 (source: NCBI BLin…
254269_at	At4g23050	---	0.000248478	0.00209453	1.59476	PAS domain-containing protein tyrosine kinase family protein
258844_at	At3g04740	SWP	0.00133187	0.00717757	1.59467	ATMED14_MED14_SWP__RNA polymerase II transcription mediators
246607_at	At5g35370	---	0.000667632	0.00429219	1.59443	S-locus lectin protein kinase family protein
247863_at	At5g57900	---	0.000585976	0.00390936	1.59432	SKIP1__SKP1 interacting partner 1
245206_at	At5g12290	DGS1	0.00436314	0.0171033	1.59393	DGS1__dgd1 suppressor 1
261612_at	At1g49710	FUT12	5.36986e-05	0.000688513	1.593	ATFUT12_FUCT2_FUCTB_FUT12__fucosyltransferase 12
265996_at	At2g24200	---	6.91804e-05	0.000833159	1.59285	Cytosol aminopeptidase family protein
267059_at	At2g32520	---	0.000646899	0.00419129	1.59276	alpha/beta-Hydrolases superfamily protein
260754_at	At1g49000	---	9.40805e-05	0.00104022	1.59227	unknown protein; FUNCTIONS IN: molecular_function unknown; INVOLVED IN: biological_process unknown; LOCATED IN: chloroplast; EXPRESSED IN: stem; BEST Arabidopsis thaliana protein match is: unknown protein (TAIR:AT3G18560.1); Has 105 Blast hits to 105 proteins in 13 species: Archae - 0; Bacteria - 0; Metazoa - 0; Fungi - 0; Plants - 105; Viruses - 0; Other Eukaryotes - 0 (source: NCBI BLink).
249487_at	At5g39040	TAP2	3.97732e-05	0.000553186	1.59165	ABCB27_ALS1_AtALS1_ATTAP2_TAP2__transporter associated with antigen processing protein 2
263159_at	At1g54130	RSH3	0.000430755	0.00309578	1.5912	AT-RSH3_ATRSH3_RSH3__RELA/SPOT homolog 3
266096_at	At2g38020	VCL1	0.000397321	0.00292352	1.59111	EMB258_MAN_VCL1__vacuoleless1 (VCL1)
262960_at	At1g54320	---	3.53246e-06	0.000106993	1.59089	LEM3 (ligand-effect modulator 3) family protein / CDC50 family protein
251980_at	At3g53270	---	0.0172074	0.0467541	1.59069	Small nuclear RNA activating complex (SNAPc), subunit SNAP43 protein
245197_at	At1g67800	---	0.000207032	0.00183323	1.59046	Copine (Calcium-dependent phospholipid-binding protein) family
255149_at	At4g08150	KNAT1	0.000609235	0.00402218	1.5904	BP_BP1_KNAT1__KNOTTED-like from Arabidopsis thaliana
259910_at	At1g72700	---	0.000294094	0.0023629	1.59021	ATPase E1-E2 type family protein / haloacid dehalogenase-like hydrolase family protein
263116_s_at	At1g03140 At1g54590	---	0.000446526	0.00318488	1.59016	splicing factor Prp18 family protein
245901_at	At5g11060	KNAT4	0.000181819	0.00167463	1.59015	KNAT4__KNOTTED1-like homeobox gene 4
247534_at	At5g61580	PFK4	0.000217782	0.00189894	1.58986	PFK4__phosphofructokinase 4
249016_at	At5g44750	REV1	0.000395321	0.00291207	1.58978	ATREV1_REV1__DNA-directed DNA polymerases
246162_at	At4g36400	---	0.00211768	0.0101245	1.58968	D2HGDH__FAD-linked oxidases family protein
245989_s_at	At5g20620	UBQ4	0.00108349	0.00619873	1.58956	UBQ4__ubiquitin 4
262419_at	At1g50380	---	0.000170412	0.00160028	1.5895	Prolyl oligopeptidase family protein
262711_at	At1g16500	---	0.00018029	0.00166495	1.58917	unknown protein; BEST Arabidopsis thaliana protein match is: unknown protein (TAIR:AT1G79160.1); Has 136 Blast hits to 134 proteins in 17 species: Archae - 0; Bacteria - 0; Metazoa - 0; Fungi - 4; Plants - 131; Viruses - 1; Other Eukaryotes - 0 (source: NCBI BLink).
265678_at	At2g31970	RAD50	0.00265371	0.0119256	1.58894	ATRAD50_RAD50__DNA repair-recombination protein (RAD50)
256513_at	At1g31480	SGR2	0.000266121	0.00219848	1.58881	SGR2__shoot gravitropism 2 (SGR2)
255292_s_at	At4g04710 At4g04720	CPK22	0.000570238	0.00383352	1.58843	CPK22__calcium-dependent protein kinase 22
259718_at	At1g61040	VIP5	2.97997e-05	0.000448668	1.58829	VIP5__plus-3 domain-containing protein
260527_at	At2g47270	---	0.0010744	0.00616687	1.58829	UPB1__sequence-specific DNA binding transcription factors;transcription regulators
267627_at	At2g42270	---	0.00056418	0.00379727	1.58822	U5 small nuclear ribonucleoprotein helicase
260880_at	At1g21380	---	0.000302713	0.00241345	1.58805	Target of Myb protein 1
247318_at	At5g63990	---	0.000621583	0.00408362	1.58795	Inositol monophosphatase family protein
253147_at	At4g35600	CONNEXIN 32	4.14952e-05	0.000572253	1.58791	CST_CX32_Kin4__Protein kinase superfamily protein
257893_at	At3g17000	UBC32	0.000118003	0.00122506	1.58713	UBC32__ubiquitin-conjugating enzyme 32
248858_at	At5g46630	---	0.00120811	0.0067	1.58689	Clathrin adaptor complexes medium subunit family protein
254112_at	At4g24970	---	0.00138016	0.00737446	1.5868	Histidine kinase-, DNA gyrase B-, and HSP90-like ATPase family protein
256305_at	At1g30400	MRP1	0.000204013	0.00181353	1.58659	ABCC1_ATABCC1_ATMRP1_EST1_MRP1__multidrug resistance-associated protein 1
246285_at	At4g36980	---	0.00016255	0.00154426	1.58617	FUNCTIONS IN: molecular_function unknown; INVOLVED IN: biological_process unknown; EXPRESSED IN: 22 plant structures; EXPRESSED DURING: 13 growth stages; CONTAINS InterPro DOMAIN/s: Splicing factor, suppressor of white apricot (InterPro:IPR019147).
256169_at	At1g51800	---	0.00028276	0.00229354	1.58508	IOS1__Leucine-rich repeat protein kinase family protein
260464_at	At1g10920	LOV1	0.000416387	0.00302301	1.58494	LOV1__NB-ARC domain-containing disease resistance protein
265200_s_at	At2g36790 At2g36800	UGT73C6	3.54098e-05	0.000508626	1.58443	UGT73C6__UDP-glucosyl transferase 73C6
253808_at	At4g28300	---	0.00269647	0.0120648	1.58389	Protein of unknown function (DUF1421)
260610_at	At2g43680	IQD14	6.42125e-05	0.000788314	1.58373	IQD14__IQ-domain 14
252165_at	At3g50550	---	0.00775647	0.0260069	1.5834	unknown protein; Has 7 Blast hits to 7 proteins in 2 species: Archae - 0; Bacteria - 0; Metazoa - 0; Fungi - 0; Plants - 5; Viruses - 0; Other Eukaryotes - 2 (source: NCBI BLink).
245846_at	At1g26130	---	0.000484071	0.00338183	1.58337	ATPase E1-E2 type family protein / haloacid dehalogenase-like hydrolase family protein
255474_at	At4g02480	---	0.000190961	0.00173125	1.58304	AAA-type ATPase family protein
249582_at	At5g37780	CAM1	8.848e-05	0.000996656	1.5828	ACAM-1_CAM1_TCH1__calmodulin 1
265871_at	At2g01680	---	4.02918e-05	0.000558696	1.58266	Ankyrin repeat family protein
259520_at	At1g12320	---	0.00119129	0.00662441	1.58248	Protein of unknown function (DUF1442)
245662_at	At1g28190	---	5.91908e-05	0.00074388	1.58166	unknown protein; BEST Arabidopsis thaliana protein match is: unknown protein (TAIR:AT5G12340.1); Has 166 Blast hits to 162 proteins in 36 species: Archae - 0; Bacteria - 2; Metazoa - 15; Fungi - 5; Plants - 124; Viruses - 0; Other Eukaryotes - 20 (source: NCBI BLink).
260545_at	At2g43350	ATGPX3	0.00212278	0.0101427	1.57959	ATGPX3_GPX3__glutathione peroxidase 3
258614_at	At3g02770	---	2.1526e-07	2.00412e-05	1.57908	Ribonuclease E inhibitor RraA/Dimethylmenaquinone methyltransferase
262992_at	At1g54210	ATG12A	0.000134975	0.00135034	1.57898	APG12_ATATG12_ATG12A__Ubiquitin-like superfamily protein
252937_at	At4g39180	SEC14	0.00401455	0.0160963	1.57856	ATSEC14_SEC14__Sec14p-like phosphatidylinositol transfer family protein
264384_at	At2g25170	PKL	0.0040221	0.016122	1.5777	CHD3_CHR6_CKH2_GYM_PKL_SSL2__chromatin remodeling factor CHD3 (PICKLE)
250377_at	At5g11560	---	2.13566e-05	0.000358985	1.57732	catalytics
266596_at	At2g46150	---	0.000581586	0.00389146	1.57704	Late embryogenesis abundant (LEA) hydroxyproline-rich glycoprotein family
256511_at	At1g33390	---	0.000979621	0.00574259	1.57704	ATFAS4_FAS4__RNA helicase family protein
264335_s_at	At1g55860 At1g70320	UPL1	5.38445e-05	0.000689609	1.57664	UPL1__ubiquitin-protein ligase 1
248004_at	At5g56230	PRA1.G2	0.00055891	0.00377516	1.57661	PRA1.G2__prenylated RAB acceptor 1.G2
251247_at	At3g62140	---	0.000184693	0.00168987	1.57652	CONTAINS InterPro DOMAIN/s: NEFA-interacting nuclear protein NIP30, N-terminal (InterPro:IPR019331); Has 398 Blast hits to 395 proteins in 139 species: Archae - 0; Bacteria - 6; Metazoa - 193; Fungi - 83; Plants - 36; Viruses - 0; Other Eukaryotes - 80 (source: NCBI BLink).
264838_at	At1g03430	AHP5	0.00110033	0.00626586	1.57625	AHP5__histidine-containing phosphotransfer factor 5
259639_at	At1g52380	---	7.44324e-05	0.00087878	1.57588	NUP50 (Nucleoporin 50 kDa) protein
258194_at	At3g29170	---	2.2515e-05	0.000370005	1.57577	Eukaryotic protein of unknown function (DUF872)
253619_at	At4g30460	---	0.0078216	0.0261446	1.57548	glycine-rich protein
256633_at	At3g28340	GATL10	0.000403398	0.00295678	1.57545	GATL10_GolS8__galacturonosyltransferase-like 10
256803_at	At3g20960	CYP705A33	8.9405e-06	0.000199366	1.57532	CYP705A33__cytochrome P450, family 705, subfamily A, polypeptide 33
263919_at	At2g36470	---	0.000376419	0.00281097	1.57528	Plant protein of unknown function (DUF868)
254694_at	254694_at	---	2.06276e-05	0.000349825	1.57502
255526_at	At4g02350	---	0.000301336	0.00240499	1.57471	SEC15B__exocyst complex component sec15B
247864_s_at	At1g24807 At1g24909 At1g25083 At1g25155 At1g25220 At5g57890	---	0.000385069	0.00285733	1.57434	Glutamine amidotransferase type 1 family protein
267009_at	At2g39260	---	0.00194333	0.00949816	1.57431	binding;RNA binding
255587_at	At4g01480	AtPPa5	8.43005e-05	0.000966866	1.57418	AtPPa5_PPa5__pyrophosphorylase 5
264450_s_at	At1g10250 At1g10450	SNL6	4.77771e-05	0.000631034	1.57403	BEST Arabidopsis thaliana protein match is: SIN3-like 6 (TAIR:AT1G10450.1); Has 310 Blast hits to 310 proteins in 86 species: Archae - 0; Bacteria - 0; Metazoa - 174; Fungi - 23; Plants - 97; Viruses - 0; Other Eukaryotes - 16 (source: NCBI BLink).
249775_at	At5g24160	SQE6	0.000284675	0.00230345	1.57394	SQE6__squalene monoxygenase 6
266776_at	At2g29070	---	0.000706396	0.0044634	1.57336	Ubiquitin fusion degradation UFD1 family protein
253497_at	At4g31880	---	0.00816485	0.026925	1.57287	LOCATED IN: cytosol; EXPRESSED IN: 24 plant structures; EXPRESSED DURING: 14 growth stages; BEST Arabidopsis thaliana protein match is: Tudor/PWWP/MBT superfamily protein (TAIR:AT1G15940.1).
260206_at	At1g70740	---	0.000927153	0.00550882	1.57281	Protein kinase superfamily protein
253630_at	At4g30490	---	0.00232364	0.0108124	1.57272	AFG1-like ATPase family protein
262061_at	At1g80110	ATPP2-B11	0.00104092	0.00601693	1.5723	ATPP2-B11_PP2-B11__phloem protein 2-B11
AFFX-Athal-Ubq_M_f_at	AFFX-Athal-Ubq_M_f_at	---	0.000943858	0.00557756	1.57187
262636_at	At1g06670	NIH	0.00025294	0.00212116	1.57171	NIH__nuclear DEIH-boxhelicase
246289_at	At3g56880	---	0.00159227	0.00814891	1.57013	VQ motif-containing protein
265542_at	At2g28290	SYD	0.0003115	0.00246114	1.56976	CHR3_SYD__P-loop containing nucleoside triphosphate hydrolases superfamily protein
266405_at	At2g38580	---	0.00133898	0.00720843	1.56975	Mitochondrial ATP synthase D chain-related protein
245296_at	At4g16370	ATOPT3	0.00386954	0.0156747	1.56974	ATOPT3_OPT3_OPT3__oligopeptide transporter
248259_at	At5g53330	---	0.00490573	0.018551	1.56856	Ubiquitin-associated/translation elongation factor EF1B protein
261586_at	At1g01640	---	0.000109892	0.00116371	1.5685	BTB/POZ domain-containing protein
258852_at	At3g06300	AT-P4H-2	0.00144818	0.00763061	1.56812	AT-P4H-2_P4H2__P4H isoform 2
252378_at	At3g47570	---	2.861e-05	0.000437396	1.56751	Leucine-rich repeat protein kinase family protein
266826_at	At2g22910	---	0.000430397	0.00309578	1.56739	NAGS1__N-acetyl-l-glutamate synthase 1
262776_at	At1g13020	---	0.000539948	0.00367648	1.5668	EIF4B2__eukaryotic initiation factor 4B2
AFFX-Athal-Ubq_5_f_at	At4g05050	---	0.000650735	0.00420847	1.56664	UBQ11__ubiquitin 11
259863_at	At1g72630	ELF4-L2	0.00710597	0.0244107	1.56646	ELF4-L2__ELF4-like 2
255093_s_at	At4g08580 At5g17900	---	0.000299454	0.00239416	1.56645	microfibrillar-associated protein-related
258133_at	At3g24500	MBF1C	0.000783798	0.00481639	1.56634	ATMBF1C_MBF1C__multiprotein bridging factor 1C
261037_at	At1g17420	LOX3	0.000169736	0.00159591	1.56631	ATLOX3_LOX3__lipoxygenase 3
259877_at	At1g76710	SDG26	0.00703321	0.0242228	1.56613	ASHH1_ASHH1_SDG26__SET domain group 26
253184_at	At4g35230	BSK1	2.2293e-05	0.000368214	1.56597	BSK1__BR-signaling kinase 1
255753_at	At1g18570	MYB51	0.00230484	0.0107686	1.56596	AtMYB51_BW51A_BW51B_HIG1_MYB51__myb domain protein 51
258611_at	At3g02860	---	0.00645453	0.0227449	1.56514	zinc ion binding
246290_at	At3g56800	CAM3	3.91865e-05	0.000547028	1.56479	ACAM-3_CAM3__calmodulin 3
247418_at	At5g63030	---	1.43557e-05	0.000271296	1.56473	GRXC1__Thioredoxin superfamily protein
255842_at	At2g33530	scpl46	0.000251131	0.00210832	1.56407	scpl46__serine carboxypeptidase-like 46
250126_at	At5g16310	UCH1	0.000199996	0.00179249	1.56348	UCH1__Peptidase C12, ubiquitin carboxyl-terminal hydrolase 1
261405_at	At1g18740	---	0.0132287	0.038542	1.56309	Protein of unknown function (DUF793)
258544_at	At3g07040	RPM1	0.00153186	0.00795127	1.56267	RPM1_RPS3__NB-ARC domain-containing disease resistance protein
256129_at	At1g18210	---	0.000338799	0.00260027	1.56262	Calcium-binding EF-hand family protein
264645_at	At1g08940	---	0.000582326	0.00389412	1.56221	Phosphoglycerate mutase family protein
257657_at	At3g13235	---	2.08982e-05	0.000353102	1.56113	DDI1__ubiquitin family protein
250988_at	At5g02880	UPL4	0.000342433	0.00261868	1.56086	UPL4__ubiquitin-protein ligase 4
262731_at	At1g16420	MC8	1.09203e-05	0.000227277	1.56003	ATMC8_AtMCP2e_MC8_MCP2e__metacaspase 8
249808_at	At5g23890	---	0.00189139	0.00929796	1.55999	LOCATED IN: mitochondrion, chloroplast thylakoid membrane, chloroplast, plastid, chloroplast envelope; EXPRESSED IN: 24 plant structures; EXPRESSED DURING: 14 growth stages; CONTAINS InterPro DOMAIN/s: S-layer homology domain (InterPro:IPR001119); BEST Arabidopsis thaliana protein match is: unknown protein (TAIR:AT5G52410.2); Has 1807 Blast hits to 1807 proteins in 277 species: Archae - 0; Bacter…
250483_at	At5g10300	MES5	0.00343605	0.0144299	1.55999	AtHNL_ATMES5_HNL_MES5__methyl esterase 5
258085_at	At3g26100	---	0.00104416	0.00602951	1.55998	Regulator of chromosome condensation (RCC1) family protein
253564_at	At4g31170	---	0.00553699	0.0202434	1.55903	Protein kinase superfamily protein
260525_at	At2g47250	---	7.62749e-05	0.000896358	1.5582	RNA helicase family protein
263135_at	At1g78550	---	0.00562599	0.02049	1.55812	2-oxoglutarate (2OG) and Fe(II)-dependent oxygenase superfamily protein
264026_at	At2g21060	ATGRP2B	0.0113551	0.0342697	1.55784	ATCSP4_ATGRP2B_GRP2B__glycine-rich protein 2B
247708_at	At5g59550	---	0.00398115	0.0159961	1.55745	zinc finger (C3HC4-type RING finger) family protein
248933_at	At5g46070	---	9.85716e-05	0.00107374	1.55713	Guanylate-binding family protein
251689_at	At3g56500	---	0.000563602	0.00379571	1.55702	serine-rich protein-related
247833_at	At5g58575	---	0.00123101	0.00678739	1.55692	CONTAINS InterPro DOMAIN/s: Sgf11, transcriptional regulation (InterPro:IPR013246); Has 30201 Blast hits to 17322 proteins in 780 species: Archae - 12; Bacteria - 1396; Metazoa - 17338; Fungi - 3422; Plants - 5037; Viruses - 0; Other Eukaryotes - 2996 (source: NCBI BLink).
248934_at	At5g46080	---	0.00023976	0.00204369	1.55689	Protein kinase superfamily protein
253897_at	At4g27120	---	0.000549435	0.00372551	1.55639	CONTAINS InterPro DOMAIN/s: DDRGK domain (InterPro:IPR019153); Has 14775 Blast hits to 8764 proteins in 778 species: Archae - 29; Bacteria - 1878; Metazoa - 5164; Fungi - 1447; Plants - 582; Viruses - 164; Other Eukaryotes - 5511 (source: NCBI BLink).
259582_at	At1g28060	---	0.00510928	0.0191367	1.55609	Pre-mRNA-splicing factor 3
244984_at	AtCg00800	---	0.0117153	0.0351012	1.55525	structural constituent of ribosome
245218_s_at	At1g58848 At1g59218	---	0.00226056	0.0106163	1.55494	Disease resistance protein (CC-NBS-LRR class) family
250786_at	At5g05540	SDN2	8.4603e-05	0.0009678	1.55483	SDN2__small RNA degrading nuclease 2
245415_at	At4g17330	ATG2484-1	0.000306399	0.00243287	1.55478	ATG2484-1__G2484-1 protein
266628_at	At2g35330	---	0.00290469	0.0127342	1.55478	RING/U-box superfamily protein
263032_at	At1g23850	---	0.00965306	0.030463	1.55472	unknown protein; BEST Arabidopsis thaliana protein match is: unknown protein (TAIR:AT1G23840.1); Has 47 Blast hits to 40 proteins in 5 species: Archae - 0; Bacteria - 0; Metazoa - 0; Fungi - 0; Plants - 47; Viruses - 0; Other Eukaryotes - 0 (source: NCBI BLink).
248905_at	At5g46250	---	0.0123407	0.0365195	1.55456	RNA-binding protein
245283_at	At4g13980	AT-HSFA5	0.000130737	0.00131952	1.55443	AT-HSFA5_HSFA5__winged-helix DNA-binding transcription factor family protein
263179_at	At1g05710	---	0.000238188	0.00203181	1.55417	basic helix-loop-helix (bHLH) DNA-binding superfamily protein
261860_at	At1g50600	SCL5	0.00390074	0.0157675	1.55248	SCL5__scarecrow-like 5
267515_at	At2g45680	---	0.00322549	0.0137778	1.55154	TCP family transcription factor
252150_at	At3g51310	VPS35C	0.00209455	0.0100287	1.55153	VPS35C__VPS35 homolog C
262656_at	At1g14200	---	5.12805e-08	9.18944e-06	1.55119	RING/U-box superfamily protein
253140_at	At4g35480	RHA3B	0.00269631	0.0120648	1.55099	RHA3B__RING-H2 finger A3B
248142_at	At5g55040	---	5.05365e-06	0.000137068	1.55098	DNA-binding bromodomain-containing protein
260897_at	At1g29330	ERD2	0.00382967	0.0155713	1.55051	AERD2_ATERD2_ERD2__ER lumen protein retaining receptor family protein
250502_at	At5g09590	MTHSC70-2	0.00190869	0.00936686	1.55019	HSC70-5_MTHSC70-2__mitochondrial HSO70 2
265446_at	At2g37110	---	0.00273233	0.0121738	1.54965	PLAC8 family protein
250781_at	At5g05410	DREB2A	4.31939e-05	0.000588562	1.54914	DREB2_DREB2A__DRE-binding protein 2A
258333_at	At3g16000	MFP1	0.00013101	0.00132052	1.54914	MFP1__MAR binding filament-like protein 1
259673_at	At1g77800	---	0.00399355	0.0160375	1.54898	PHD finger family protein
266449_at	At2g43080	AT-P4H-1	0.000350105	0.00265599	1.54877	AT-P4H-1__P4H isoform 1
256271_at	At3g12140	---	1.55365e-05	0.00028649	1.54857	AtEML1_EML1__Emsy N Terminus (ENT)/ plant Tudor-like domains-containing protein
251659_at	At3g57090	BIGYIN	6.22596e-05	0.000772656	1.54829	BIGYIN_FIS1A__Tetratricopeptide repeat (TPR)-like superfamily protein
265987_at	At2g24240	---	0.00194269	0.00949816	1.54756	BTB/POZ domain with WD40/YVTN repeat-like protein
264454_at	At1g10320	---	0.0016537	0.00837684	1.54739	Zinc finger C-x8-C-x5-C-x3-H type family protein
254818_at	At4g12470	---	0.00460085	0.0177213	1.5473	AZI1__azelaic acid induced 1
253526_at	At4g31420	---	0.00138655	0.00739568	1.54723	Zinc finger protein 622
256118_at	At1g16970	KU70	0.000644405	0.00418512	1.54703	ATKU70__KU70 homolog
248995_at	At5g45260	RRS1	1.81939e-05	0.000320028	1.5469	ATWRKY52_RRS1_SLH1__Disease resistance protein (TIR-NBS-LRR class)
248422_at	At5g51640	YLS7	0.000204891	0.00181922	1.54679	TBL17_YLS7__Plant protein of unknown function (DUF828)
257636_at	At3g26200	CYP71B22	0.000957042	0.00563068	1.54669	CYP71B22__cytochrome P450, family 71, subfamily B, polypeptide 22
264126_at	At1g79280	NUA	0.000530911	0.00363339	1.54657	AtTPR_NUA__nuclear pore anchor
258649_at	At3g09840	CDC48	0.000163562	0.00154936	1.54634	ATCDC48_CDC48_CDC48A__cell division cycle 48
259202_at	At3g09100	---	0.00109846	0.00626241	1.54633	mRNA capping enzyme family protein
254275_at	At4g22670	AtHip1	4.98063e-05	0.000651796	1.54622	AtHip1_HIP1_TPR11__HSP70-interacting protein 1
261858_at	At1g50570	---	5.90986e-05	0.000743694	1.54566	Calcium-dependent lipid-binding (CaLB domain) family protein
264339_at	At1g70290	TPS8	0.000499098	0.00345716	1.54546	ATTPS8_ATTPSC_TPS8__trehalose-6-phosphatase synthase S8
259198_at	At3g03610	---	9.03612e-07	4.66321e-05	1.5452	ELMO/CED-12 family protein
251232_at	At3g62780	---	0.00234684	0.0108901	1.54506	Calcium-dependent lipid-binding (CaLB domain) family protein
256255_at	At3g11280	---	0.000214582	0.00187749	1.5446	Duplicated homeodomain-like superfamily protein
250625_at	At5g07340	---	6.3032e-06	0.000159397	1.54451	Calreticulin family protein
264508_at	At1g09570	PHYA	0.000162519	0.00154426	1.54402	FHY2_FRE1_HY8_PHYA__phytochrome A
264843_at	At1g03400	---	8.25551e-05	0.000951309	1.54286	2-oxoglutarate (2OG) and Fe(II)-dependent oxygenase superfamily protein
247389_at	At5g63490	---	2.55147e-05	0.000399374	1.54271	CBS / octicosapeptide/Phox/Bemp1 (PB1) domains-containing protein
260915_at	At1g02660	---	0.0146225	0.0414695	1.54243	alpha/beta-Hydrolases superfamily protein
266080_at	At2g37840	---	0.00113164	0.00639444	1.542	Protein kinase superfamily protein
266471_at	At2g31060	---	0.00155245	0.00802732	1.54198	EMB2785__elongation factor family protein
245788_at	At1g32120	---	0.00146547	0.00769825	1.54142	FUNCTIONS IN: molecular_function unknown; INVOLVED IN: biological_process unknown; LOCATED IN: membrane; EXPRESSED IN: 14 plant structures; EXPRESSED DURING: 4 anthesis, C globular stage, F mature embryo stage, petal differentiation and expansion stage, E expanded cotyledon stage; CONTAINS InterPro DOMAIN/s: Aminotransferase-like, plant mobile domain (InterPro:IPR019557), Protein of unknown funct…
257700_at	At3g12740	ALIS1	1.63029e-07	1.73771e-05	1.54125	ALIS1__ALA-interacting subunit 1
259681_at	At1g77760	NIA1	0.00481952	0.0183375	1.54104	GNR1_NIA1_NR1__nitrate reductase 1
246143_at	At5g19980	---	0.000760392	0.00471947	1.54095	GONST4__golgi nucleotide sugar transporter 4
264219_at	At1g60420	---	0.0161757	0.04469	1.54093	DC1 domain-containing protein
258593_at	At3g04480	---	6.75636e-05	0.000818442	1.54079	endoribonucleases
264927_at	At1g60490	VPS34	0.000145365	0.00142799	1.54064	ATVPS34_PI3K_VPS34__vacuolar protein sorting 34
249489_at	At5g39090	---	0.00181214	0.00899758	1.54047	HXXXD-type acyl-transferase family protein
249100_at	At5g43560	---	0.00209216	0.0100194	1.54014	TRAF-like superfamily protein
262571_at	At1g15430	---	0.00158382	0.00812204	1.53994	Protein of unknown function (DUF1644)
255671_at	At4g00355	---	0.000154656	0.00149226	1.53983	ATI2__unknown protein; BEST Arabidopsis thaliana protein match is: unknown protein (TAIR:AT2G45980.1); Has 35333 Blast hits to 34131 proteins in 2444 species: Archae - 798; Bacteria - 22429; Metazoa - 974; Fungi - 991; Plants - 531; Viruses - 0; Other Eukaryotes - 9610 (source: NCBI BLink).
250477_at	At5g10190	---	9.33353e-05	0.00103449	1.53944	Major facilitator superfamily protein
262076_at	At1g59580	ATMPK2	0.000734224	0.00458966	1.53906	ATMPK2_MPK2__mitogen-activated protein kinase homolog 2
261151_at	At1g19650	---	0.00654092	0.0229713	1.53859	Sec14p-like phosphatidylinositol transfer family protein
259104_at	At3g02170	LNG2	0.000729453	0.00456859	1.53837	LNG2__longifolia2
253343_at	At4g33540	---	0.00103949	0.00601488	1.53819	metallo-beta-lactamase family protein
260148_at	At1g52800	---	0.002774	0.0123185	1.53804	2-oxoglutarate (2OG) and Fe(II)-dependent oxygenase superfamily protein
245678_at	At1g56610	---	6.26499e-05	0.000777077	1.53803	Protein with RNI-like/FBD-like domains
251267_at	At3g62330	---	0.000110574	0.00116822	1.53782	Zinc knuckle (CCHC-type) family protein
267012_at	At2g39220	PLP6	0.00145468	0.00765429	1.5376	PLA IIB_PLP6__PATATIN-like protein 6
266595_at	At2g46180	GC4	0.000101611	0.00109679	1.53758	GC4__golgin candidate 4
260641_at	At1g53200	---	0.00187573	0.00924018	1.53597	unknown protein; Has 35333 Blast hits to 34131 proteins in 2444 species: Archae - 798; Bacteria - 22429; Metazoa - 974; Fungi - 991; Plants - 531; Viruses - 0; Other Eukaryotes - 9610 (source: NCBI BLink).
248124_at	At5g54730	ATG18F	0.00203804	0.00982147	1.53578	ATATG18F_ATG18F_G18F__homolog of yeast autophagy 18 (ATG18) F
258251_at	At3g15810	---	9.03049e-05	0.00101072	1.53575	Protein of unknown function (DUF567)
248204_at	At5g54280	ATM2	0.00148296	0.00776548	1.5357	ATM2_ATM4_ATMYOS1__myosin 2
265088_at	At1g03750	SWI2	0.000633816	0.0041354	1.53545	CHR9__switch 2
245533_at	At4g15130	CCT2	0.00377255	0.015416	1.5352	ATCCT2_CCT2__phosphorylcholine cytidylyltransferase2
248146_at	At5g54940	---	2.47715e-05	0.000391844	1.53495	Translation initiation factor SUI1 family protein
252057_at	At3g52480	---	0.00312961	0.0134539	1.53488	unknown protein; FUNCTIONS IN: molecular_function unknown; INVOLVED IN: biological_process unknown; LOCATED IN: endomembrane system; EXPRESSED IN: 10 plant structures; EXPRESSED DURING: LP.04 four leaves visible, 4 anthesis, petal differentiation and expansion stage; Has 28 Blast hits to 28 proteins in 7 species: Archae - 0; Bacteria - 0; Metazoa - 0; Fungi - 0; Plants - 28; Viruses - 0; Other Eu…
249870_at	At5g23080	TGH	0.000503241	0.00348154	1.53437	TGH__SWAP (Suppressor-of-White-APricot)/surp domain-containing protein
264178_at	At1g02170	AMC1	0.00161649	0.00823055	1.53431	ATMC1_AtMCP1b_ATMCPB1_LOL3_MC1_MCP1b__metacaspase 1
259976_at	At1g76560	CP12-3	0.00167559	0.00845765	1.53415	CP12-3__CP12 domain-containing protein 3
250105_at	At5g16630	RAD4	0.000512233	0.00352992	1.53349	ATRAD4_RAD4__DNA repair protein Rad4 family
265269_at	At2g42950	---	0.00150054	0.00783055	1.53322	Magnesium transporter CorA-like family protein
265822_at	At2g17980	ATSLY1	0.00064107	0.00417457	1.53299	ATSLY1__Sec1/munc18-like (SM) proteins superfamily
262360_at	At1g73080	---	0.00814123	0.0268704	1.5329	ATPEPR1_PEPR1__PEP1 receptor 1
263075_at	At2g17570	---	0.00257717	0.0116869	1.53266	Undecaprenyl pyrophosphate synthetase family protein
262766_at	At1g13160	---	0.0159334	0.0441676	1.53223	ARM repeat superfamily protein
253625_at	At4g30600	---	2.35134e-05	0.000378505	1.53198	signal recognition particle receptor alpha subunit family protein
254984_s_at	At4g10570 At4g10590	UBP10	0.0014343	0.00758377	1.53162	UBP9__ubiquitin-specific protease 9
261131_at	At1g19835	---	0.000124093	0.00126704	1.53158	Plant protein of unknown function (DUF869)
266106_at	At2g45170	ATATG8E	0.0077549	0.0260067	1.53139	ATATG8E_ATG8E__AUTOPHAGY 8E
264303_s_at	At1g16890 At1g78870	UBC35	0.000456375	0.00323692	1.53128	UBC13B_UBC36__ubiquitin-conjugating enzyme 36
267477_at	At2g02710	PLPB	0.000391097	0.00289171	1.53076	PLP_PLPA_PLPB_PLPC__PAS/LOV protein B
258756_at	At3g11960	---	0.00198946	0.00967168	1.53048	Cleavage and polyadenylation specificity factor (CPSF) A subunit protein
252422_at	At3g47550	---	0.000114043	0.00119382	1.53031	RING/FYVE/PHD zinc finger superfamily protein
254331_s_at	At4g22690 At4g22710	CYP706A2	0.00035151	0.00266377	1.52969	CYP706A1__cytochrome P450, family 706, subfamily A, polypeptide 1
261891_at	At1g80790	---	0.000883608	0.00531376	1.52948	FDM5__XH/XS domain-containing protein
254890_at	At4g11600	ATGPX6	0.000465599	0.00328497	1.52886	ATGPX6_GPX6_LSC803_PHGPX__glutathione peroxidase 6
261674_at	At1g18270	---	0.0062321	0.0221521	1.52884	ketose-bisphosphate aldolase class-II family protein
245633_at	At1g25280	AtTLP10	0.00276274	0.0122794	1.52883	AtTLP10_TLP10__tubby like protein 10
250669_at	At5g06870	PGIP2	0.015934	0.0441676	1.52865	ATPGIP2_PGIP2__polygalacturonase inhibiting protein 2
260700_at	At1g32260	---	0.00072967	0.0045687	1.52863	unknown protein; FUNCTIONS IN: molecular_function unknown; INVOLVED IN: biological_process unknown; LOCATED IN: mitochondrion; EXPRESSED IN: 22 plant structures; EXPRESSED DURING: 13 growth stages; BEST Arabidopsis thaliana protein match is: unknown protein (TAIR:AT2G35480.1); Has 48 Blast hits to 48 proteins in 14 species: Archae - 0; Bacteria - 0; Metazoa - 0; Fungi - 0; Plants - 48; Viruses - …
255444_at	At4g02560	LD	0.000180214	0.00166492	1.52853	LD__Homeodomain-like superfamily protein
266901_at	At2g34600	JAZ7	0.000348221	0.00264676	1.52781	JAZ7_TIFY5B__jasmonate-zim-domain protein 7
249909_s_at	At5g22770 At5g22780	---	0.000180896	0.00166784	1.52767	alpha-ADR__alpha-adaptin
260590_at	At1g53310	ATPPC1	5.12671e-05	0.000667086	1.52731	ATPEPC1_ATPPC1_PEPC1_PPC1__phosphoenolpyruvate carboxylase 1
247532_at	At5g61560	---	0.000563668	0.00379571	1.5272	U-box domain-containing protein kinase family protein
262135_at	At1g78080	RAP2.4	0.000518083	0.00356377	1.52715	RAP2.4_WIND1__related to AP2 4
258550_at	At3g06940	---	0.00010637	0.00113697	1.52709
247398_at	At5g62950	---	0.000458606	0.00324971	1.52705	RNA polymerase II, Rpb4, core protein
264102_at	At1g79270	ECT8	0.00130901	0.00708667	1.52701	ECT8__evolutionarily conserved C-terminal region 8
249746_at	At5g24590	TIP	0.000464394	0.00327799	1.52699	ANAC091_TIP__TCV-interacting protein
254241_at	At4g23190	CRK11	2.19243e-05	0.000364347	1.52689	AT-RLK3_CRK11__cysteine-rich RLK (RECEPTOR-like protein kinase) 11
262430_s_at	At1g47550 At1g47560	---	0.000148534	0.00144974	1.52627	SEC3A__exocyst complex component sec3A
252311_at	At3g49370	---	0.0174361	0.0472127	1.52612	Calcium-dependent protein kinase (CDPK) family protein
245175_at	At2g47470	UNE5	5.70115e-05	0.000722865	1.52603	ATPDI11_ATPDIL2-1_MEE30_PDI11_UNE5__thioredoxin family protein
266142_at	At2g39030	---	0.00504769	0.0189683	1.52602	NATA1__Acyl-CoA N-acyltransferases (NAT) superfamily protein
248755_at	248755_at	---	0.000254015	0.00212393	1.52545
249089_at	At5g44240	---	0.00104106	0.00601693	1.52545	ALA2__aminophospholipid ATPase 2
259848_at	At1g72180	---	0.00123853	0.00681347	1.52511	Leucine-rich receptor-like protein kinase family protein
246870_at	At5g26030	FC1	0.00117611	0.00657536	1.52471	ATFC-I_FC-I_FC1__ferrochelatase 1
246818_at	At5g27270	EMB976	0.0175803	0.0475182	1.52454	EMB976__Tetratricopeptide repeat (TPR)-like superfamily protein
249628_at	At5g37590	---	0.0131007	0.0382568	1.5244	Tetratricopeptide repeat (TPR)-like superfamily protein
249072_at	At5g44060	---	0.0020095	0.00973089	1.52422	unknown protein; BEST Arabidopsis thaliana protein match is: unknown protein (TAIR:AT1G04000.1); Has 1807 Blast hits to 1807 proteins in 277 species: Archae - 0; Bacteria - 0; Metazoa - 736; Fungi - 347; Plants - 385; Viruses - 0; Other Eukaryotes - 339 (source: NCBI BLink).
261238_at	At1g32810	---	0.000293924	0.00236237	1.52371	RING/FYVE/PHD zinc finger superfamily protein
262223_at	At1g74680	---	9.77665e-05	0.00106855	1.52309	Exostosin family protein
258439_at	At3g17240	mtLPD2	1.32268e-05	0.000257418	1.52287	mtLPD2__lipoamide dehydrogenase 2
246197_at	At4g37010	CEN2	6.97996e-05	0.000838404	1.52245	CEN2__centrin 2
253159_at	At4g35570	HMGB5	0.00034638	0.00263892	1.52236	HMGB5_HMGD_NFD05_NFD5__high mobility group B5
251873_at	At3g54230	---	0.000815124	0.00497005	1.52223	SUA__suppressor of abi3-5
249886_at	At5g22320	---	0.00909643	0.0291623	1.52216	Leucine-rich repeat (LRR) family protein
248988_at	At5g45190	---	1.49741e-05	0.000279508	1.52206	Cyclin family protein
265611_at	At2g25510	---	0.000159134	0.00152343	1.52163	unknown protein; FUNCTIONS IN: molecular_function unknown; INVOLVED IN: biological_process unknown; LOCATED IN: endomembrane system; EXPRESSED IN: 22 plant structures; EXPRESSED DURING: 13 growth stages; BEST Arabidopsis thaliana protein match is: unknown protein (TAIR:AT5G42530.1).
257046_at	At3g19740	---	0.000878188	0.00528814	1.52057	P-loop containing nucleoside triphosphate hydrolases superfamily protein
255794_at	At2g33480	ANAC041	0.00183046	0.00907274	1.52054	ANAC041_NAC041__NAC domain containing protein 41
263766_at	At2g21440	---	0.00138579	0.00739412	1.52035	RNA-binding (RRM/RBD/RNP motifs) family protein
250035_at	At5g18230	---	0.0011204	0.00634167	1.52013	transcription regulator NOT2/NOT3/NOT5 family protein
252334_at	At3g48850	---	0.000180071	0.00166427	1.52009	PHT3;2__phosphate transporter 3;2
248228_at	At5g53800	---	0.000447157	0.00318839	1.52008	unknown protein; Has 30201 Blast hits to 17322 proteins in 780 species: Archae - 12; Bacteria - 1396; Metazoa - 17338; Fungi - 3422; Plants - 5037; Viruses - 0; Other Eukaryotes - 2996 (source: NCBI BLink).
247983_at	At5g56630	PFK7	0.00117467	0.00657044	1.51987	PFK7__phosphofructokinase 7
259954_at	At1g75130	CYP721A1	1.64019e-06	6.65705e-05	1.51985	CYP721A1__cytochrome P450, family 721, subfamily A, polypeptide 1
264448_at	At1g27320	AHK3	0.00020283	0.00180455	1.51928	AHK3_HK3__histidine kinase 3
256343_at	At1g72090	---	9.32249e-05	0.00103377	1.51919	Methylthiotransferase
254992_at	At4g10710	SPT16	0.00216836	0.0103043	1.51916	SPT16__global transcription factor C
252186_at	252186_at	---	3.15199e-06	9.93052e-05	1.51852
250487_at	At5g09690	---	0.00161768	0.0082346	1.51843	ATMGT7_MGT7_MRS2-7__magnesium transporter 7
255151_at	At4g08180	ORP1C	0.000160725	0.00153284	1.51788	ORP1C__OSBP(oxysterol binding protein)-related protein 1C
264707_at	At1g09730	---	0.0014363	0.00759081	1.5174	Cysteine proteinases superfamily protein
245971_at	At5g20730	NPH4	0.00329352	0.0139846	1.51666	ARF7_BIP_IAA21_IAA23_IAA25_MSG1_NPH4_TIR5__Transcriptional factor B3 family protein / auxin-responsive factor AUX/IAA-related
255681_at	At4g00550	DGD2	0.00256212	0.0116349	1.51661	DGD2__digalactosyl diacylglycerol deficient 2
264063_at	At2g27900	---	0.000673289	0.00432003	1.51658	CONTAINS InterPro DOMAIN/s: Protein of unknown function DUF2451, C-terminal (InterPro:IPR019514), Vacuolar protein sorting-associated protein 54 (InterPro:IPR019515); Has 35333 Blast hits to 34131 proteins in 2444 species: Archae - 798; Bacteria - 22429; Metazoa - 974; Fungi - 991; Plants - 531; Viruses - 0; Other Eukaryotes - 9610 (source: NCBI BLink).
247072_at	At5g66490	---	0.00015265	0.00147905	1.51648	unknown protein; FUNCTIONS IN: molecular_function unknown; INVOLVED IN: biological_process unknown; LOCATED IN: plasma membrane; EXPRESSED IN: 17 plant structures; EXPRESSED DURING: 9 growth stages; BEST Arabidopsis thaliana protein match is: unknown protein (TAIR:AT3G50900.1); Has 1807 Blast hits to 1807 proteins in 277 species: Archae - 0; Bacteria - 0; Metazoa - 736; Fungi - 347; Plants - 385;…
247374_at	At5g63190	---	0.00131858	0.00712722	1.51575	MA3 domain-containing protein
261312_at	At1g05790	---	0.000606143	0.00400863	1.51573	lipase class 3 family protein
265008_at	At1g61560	MLO6	0.000152703	0.00147905	1.51514	ATMLO6_MLO6__Seven transmembrane MLO family protein
260660_at	At1g19485	---	0.00478372	0.0182469	1.51507	Transducin/WD40 repeat-like superfamily protein
258713_at	At3g09735	---	0.000447298	0.0031884	1.515	S1FA-like DNA-binding protein
251375_at	At3g60410	---	0.0176656	0.0476866	1.51497	Protein of unknown function (DUF1639)
251347_at	At3g61010	---	0.0119213	0.0355968	1.51377	Ferritin/ribonucleotide reductase-like family protein
253666_at	At4g30270	MERI5B	0.00133565	0.00719389	1.51368	MERI-5_MERI5B_SEN4_XTH24__xyloglucan endotransglucosylase/hydrolase 24
249423_at	At5g39785	---	0.000768965	0.00475599	1.51361	Protein of unknown function (DUF1666)
252188_at	At3g50860	---	0.011416	0.0343987	1.51346	Clathrin adaptor complex small chain family protein
258361_at	At3g14270	---	6.32445e-05	0.000780209	1.51343	FAB1B__phosphatidylinositol-4-phosphate 5-kinase family protein
245092_at	At2g40950	BZIP17	0.00115802	0.00650283	1.5131	BZIP17__Basic-leucine zipper (bZIP) transcription factor family protein
250384_at	At5g11500	---	1.1929e-06	5.46387e-05	1.51213	unknown protein; FUNCTIONS IN: molecular_function unknown; INVOLVED IN: biological_process unknown; LOCATED IN: cellular_component unknown; EXPRESSED IN: 24 plant structures; EXPRESSED DURING: 15 growth stages; CONTAINS InterPro DOMAIN/s: Protein of unknown function DUF814 (InterPro:IPR008532).
248266_at	At5g53440	---	0.000897787	0.005382	1.51201	unknown protein; FUNCTIONS IN: molecular_function unknown; INVOLVED IN: biological_process unknown; LOCATED IN: cytosol; EXPRESSED IN: 25 plant structures; EXPRESSED DURING: 15 growth stages; Has 1807 Blast hits to 1807 proteins in 277 species: Archae - 0; Bacteria - 0; Metazoa - 736; Fungi - 347; Plants - 385; Viruses - 0; Other Eukaryotes - 339 (source: NCBI BLink).
256502_at	At1g36730 At1g36732	---	4.46211e-05	0.000601185	1.51172	Translation initiation factor IF2/IF5
264338_at	At1g70300	KUP6	0.000428577	0.00308483	1.51168	KUP6__K+ uptake permease 6
254153_at	At4g24450	PWD	1.19934e-05	0.000243391	1.51136	ATGWD2_GWD3_PWD__phosphoglucan, water dikinase
249703_at	At5g35560	---	0.00164832	0.00835885	1.51115	DENN (AEX-3) domain-containing protein
259128_at	At3g02260	BIG	0.000129246	0.00130852	1.51104	ASA1_BIG_CRM1_DOC1_LPR1_TIR3_UMB1__auxin transport protein (BIG)
249836_at	At5g23420	HMGB6	0.00134748	0.00724214	1.511	HMGB6__high-mobility group box 6
253994_at	At4g26080	ABI1	0.00105175	0.00606281	1.5103	ABI1_AtABI1__Protein phosphatase 2C family protein
251487_at	At3g59760	OASC	0.000275791	0.00225476	1.50993	ATCS-C_OASC__O-acetylserine (thiol) lyase isoform C
261781_at	At1g76320	FRS4	0.00100989	0.00587794	1.50985	FRS4__FAR1-related sequence 4
259794_at	At1g64330	---	3.53674e-06	0.000106993	1.50982	myosin heavy chain-related
266306_at	At2g26970	---	0.000406801	0.00297313	1.50949	Polynucleotidyl transferase, ribonuclease H-like superfamily protein
257209_at	At3g14920	---	7.01484e-05	0.000839939	1.50907	Peptide-N4-(N-acetyl-beta-glucosaminyl)asparagine amidase A protein
248737_at	At5g48120	---	0.0187872	0.0497372	1.50887	ARM repeat superfamily protein
246139_at	At5g19900	---	0.000212082	0.00186636	1.50841	PRLI-interacting factor, putative
253657_at	At4g30110	HMA2	0.00366084	0.0150838	1.50836	ATHMA2_HMA2__heavy metal atpase 2
252264_at	At3g49590	---	0.000589661	0.00392705	1.50796	ATG13__Autophagy-related protein 13
264910_at	At1g61100	---	0.00184572	0.00912063	1.50781	disease resistance protein (TIR class), putative
258979_at	At3g09440	---	6.01731e-05	0.000754562	1.50758	Heat shock protein 70 (Hsp 70) family protein
263019_at	At1g23870	ATTPS9	0.000399399	0.00293124	1.50752	ATTPS9_TPS9_TPS9__trehalose-phosphatase/synthase 9
257849_at	At3g13060	ECT5	0.000380522	0.0028328	1.50736	ECT5__evolutionarily conserved C-terminal region 5
258226_at	At3g15730	PLDALPHA1	0.00560812	0.0204412	1.50693	PLD_PLDALPHA1__phospholipase D alpha 1
260978_at	At1g53540	---	0.00512748	0.0191955	1.50671	HSP20-like chaperones superfamily protein
245796_at	At1g32230	RCD1	9.93019e-05	0.00107861	1.5065	ATP8_AtRCD1_CEO_CEO1_RCD1__WWE protein-protein interaction domain protein family
249001_at	At5g44990	---	4.99225e-05	0.000652943	1.50642	Glutathione S-transferase family protein
257822_at	At3g25230	ROF1	0.015741	0.0437548	1.50641	ATFKBP62_FKBP62_ROF1__rotamase FKBP 1
257759_at	At3g23070	---	0.00204808	0.00985379	1.50626	ATCFM3A_CFM3A__CRM family member 3A
263105_at	At2g05320	---	0.0016049	0.00819516	1.5062	beta-1,2-N-acetylglucosaminyltransferase II
264780_at	At1g08720	EDR1	0.00391639	0.0158089	1.50601	ATEDR1_EDR1__Protein kinase superfamily protein
263787_at	At2g46420	---	0.000873471	0.00526529	1.50549	Plant protein 1589 of unknown function
250711_at	At5g06110	---	0.000360854	0.00271384	1.50538	DnaJ domain ;Myb-like DNA-binding domain
266758_at	At2g46920	POL	0.00284713	0.012547	1.50518	POL__Protein phosphatase 2C family protein
262788_at	At1g10690	---	0.000881259	0.00530243	1.50506	unknown protein; BEST Arabidopsis thaliana protein match is: unknown protein (TAIR:AT1G60783.1); Has 59 Blast hits to 59 proteins in 9 species: Archae - 0; Bacteria - 0; Metazoa - 0; Fungi - 0; Plants - 59; Viruses - 0; Other Eukaryotes - 0 (source: NCBI BLink).
263870_at	At2g22010	RKP	0.00263358	0.0118602	1.50467	RKP__related to KPC1
265481_at	At2g15960	---	0.00243541	0.0111974	1.50463	unknown protein; Has 14 Blast hits to 14 proteins in 5 species: Archae - 0; Bacteria - 0; Metazoa - 0; Fungi - 0; Plants - 14; Viruses - 0; Other Eukaryotes - 0 (source: NCBI BLink).
247721_at	At5g59140	---	9.86321e-05	0.00107389	1.50455	BTB/POZ domain-containing protein
263073_at	At2g17500	---	0.0139678	0.040152	1.5041	Auxin efflux carrier family protein
252856_at	At4g39690	---	0.00515663	0.0192626	1.50405	FUNCTIONS IN: molecular_function unknown; INVOLVED IN: biological_process unknown; LOCATED IN: mitochondrion; EXPRESSED IN: 26 plant structures; EXPRESSED DURING: 14 growth stages; CONTAINS InterPro DOMAIN/s: Mitochondrial inner membrane protein Mitofilin (InterPro:IPR019133); Has 30201 Blast hits to 17322 proteins in 780 species: Archae - 12; Bacteria - 1396; Metazoa - 17338; Fungi - 3422; Plant…
264800_at	At1g08800	---	0.00505803	0.0189853	1.50368	Protein of unknown function, DUF593
249936_at	At5g22450	---	0.000653561	0.00422315	1.50356	unknown protein; LOCATED IN: chloroplast; EXPRESSED IN: 22 plant structures; EXPRESSED DURING: 13 growth stages; BEST Arabidopsis thaliana protein match is: unknown protein (TAIR:AT2G19390.1); Has 30201 Blast hits to 17322 proteins in 780 species: Archae - 12; Bacteria - 1396; Metazoa - 17338; Fungi - 3422; Plants - 5037; Viruses - 0; Other Eukaryotes - 2996 (source: NCBI BLink).
250318_at	At5g12200	---	9.40235e-05	0.00104009	1.50352	PYD2__pyrimidine 2
260146_at	At1g52770	---	0.0037929	0.0154709	1.50349	Phototropic-responsive NPH3 family protein
258984_at	At3g08970	ATERDJ3A	0.000191971	0.00173696	1.50311	ATERDJ3A_TMS1__DNAJ heat shock N-terminal domain-containing protein
247854_at	At5g58200	---	0.00118565	0.00660668	1.50288	Calcineurin-like metallo-phosphoesterase superfamily protein
258610_at	At3g02875	ILR1	0.00839888	0.0275217	1.50242	ILR1__Peptidase M20/M25/M40 family protein
255136_s_at	At4g08350 At4g08360	---	0.000529029	0.00362377	1.50225	GTA02_GTA2__global transcription factor group A2
261862_at	At1g50410	---	0.000135844	0.00135643	1.50214	SNF2 domain-containing protein / helicase domain-containing protein / zinc finger protein-related
245271_at	At4g16430	---	0.00400258	0.0160568	1.50197	basic helix-loop-helix (bHLH) DNA-binding superfamily protein
263403_at	At2g04040	TX1	0.000307137	0.00243764	1.50131	ATDTX1_DTX1_TX1__MATE efflux family protein
254299_at	At4g22920	NYE1	3.74739e-05	0.000529211	1.50117	ATNYE1_NYE1__non-yellowing 1
245863_s_at	At1g58050 At1g58060	---	0.000786685	0.00482834	1.50117	RNA helicase family protein
266992_at	At2g39200	MLO12	0.00339718	0.014308	1.50096	ATMLO12_MLO12__Seven transmembrane MLO family protein
256258_at	At3g12480	NF-YC11	0.00037714	0.00281498	1.50007	NF-YC11__nuclear factor Y, subunit C11

## Sheet: dapat down regulated genes  - T
Supplementary Table S2: Genes down-regulated in the dapat mutant, compared with the wild type control (step-up<0.05; fold change<-1.5)
Probeset ID		Gene symbol	P-value	step-up (P-value)	Fold-change	Gene annotation
261881_at	At1g80760	NIP6;1	0.000248991	0.0020973	-1.50086	NIP6_NIP6;1_NLM7__NOD26-like intrinsic protein 6;1
262648_at	At1g14030	---	3.85582e-05	0.000541147	-1.50108	Rubisco methyltransferase family protein
267029_at	At2g38460	ATIREG1	0.00995154	0.0311194	-1.50154	ATIREG1_FPN1_IREG1__iron regulated 1
251172_at	At3g63190	RRF	0.000985626	0.00577205	-1.50155	AtcpRRF_cpRRF_HFP108_RRF__ribosome recycling factor, chloroplast precursor
261622_at	At1g01970	---	1.06239e-05	0.000223759	-1.50172	Tetratricopeptide repeat (TPR)-like superfamily protein
266984_at	At2g39570	---	0.00260535	0.0117679	-1.50186	ACR9__ACT domain-containing protein
249685_at	249685_at	CCB3	0.000148341	0.00144849	-1.50229
251414_at	At3g60370	---	0.00107034	0.00615112	-1.50276	FKBP-like peptidyl-prolyl cis-trans isomerase family protein
265774_at	At2g07240	---	0.000154891	0.0014939	-1.50329	cysteine-type peptidases;cysteine-type peptidases
258039_at	At3g21200	---	0.000140728	0.00139082	-1.50345	PGR7__proton gradient regulation 7
254669_at	At4g18370	DEG5	0.000766483	0.00474579	-1.50354	DEG5_DEGP5_HHOA__DEGP protease 5
259358_at	At1g13250	GATL3	0.00298025	0.0129826	-1.50356	GATL3__galacturonosyltransferase-like 3
248624_at	At5g48790	---	0.00351075	0.0146506	-1.50364	Domain of unknown function (DUF1995)
260510_at	At1g51580	---	0.000241161	0.0020518	-1.50374	RNA-binding KH domain-containing protein
250403_at	At5g10920	---	4.45738e-07	2.94704e-05	-1.50396	L-Aspartase-like family protein
255438_at	At4g03070	AOP1	0.00372127	0.0152666	-1.50409	AOP_AOP1_AOP1.1__2-oxoglutarate (2OG) and Fe(II)-dependent oxygenase superfamily protein
264845_at	At1g03680	ATHM1	0.00012388	0.00126641	-1.50422	ATHM1_ATM1_THM1_TRX-M1__thioredoxin M-type 1
249555_at	At5g38300	---	0.00367225	0.0151118	-1.50447	unknown protein; FUNCTIONS IN: molecular_function unknown; INVOLVED IN: biological_process unknown; LOCATED IN: cellular_component unknown; EXPRESSED IN: 12 plant structures; EXPRESSED DURING: 6 growth stages; BEST Arabidopsis thaliana protein match is: unknown protein (TAIR:AT1G67035.2); Has 1807 Blast hits to 1807 proteins in 277 species: Archae - 0; Bacteria - 0; Metazoa - 736; Fungi - 347; Pl…
262451_at	At1g11130	SUB	1.40727e-05	0.000268392	-1.50472	SCM_SRF9_SUB__Leucine-rich repeat protein kinase family protein
249469_at	At5g39320	---	0.000403139	0.00295583	-1.50477	UDP-glucose 6-dehydrogenase family protein
251843_x_at	At3g54590	ATHRGP1	0.00669685	0.0233767	-1.50511	ATHRGP1_HRGP1__hydroxyproline-rich glycoprotein
257808_at	At3g26935	---	0.000515821	0.00355142	-1.5052	DHHC-type zinc finger family protein
256125_at	At1g18250	ATLP-1	0.000980856	0.00574707	-1.50597	ATLP-1__Pathogenesis-related thaumatin superfamily protein
259331_at	At3g03840	---	0.00799028	0.0265334	-1.50606	SAUR-like auxin-responsive protein family
264593_at	At2g17800	ARAC1	8.68588e-06	0.000195113	-1.50607	ARAC1_ATGP2_ATRAC1_ATROP3_ROP3__Arabidopsis RAC-like 1
247261_at	At5g64460	---	1.8797e-05	0.000327799	-1.50608	Phosphoglycerate mutase family protein
249785_at	At5g24300	SSI1	0.00427453	0.0168543	-1.50642	ATSS1_SS1__Glycogen/starch synthases, ADP-glucose type
264519_at	At1g10000	---	0.0112915	0.0341318	-1.50666	Ribonuclease H-like superfamily protein
253860_at	At4g27700	---	3.06854e-08	7.29097e-06	-1.50687	Rhodanese/Cell cycle control phosphatase superfamily protein
253493_at	At4g31820	ENP	0.00134828	0.0072428	-1.50697	ENP_MAB4_NPY1__Phototropic-responsive NPH3 family protein
248634_at	At5g49030	OVA2	0.000370543	0.00277704	-1.50699	OVA2__tRNA synthetase class I (I, L, M and V) family protein
251376_at	At3g60630	---	0.000120937	0.00124653	-1.50758	ATHAM2_HAM2_LOM2__GRAS family transcription factor
260134_at	At1g66370	MYB113	0.00798571	0.0265221	-1.50795	AtMYB113_MYB113__myb domain protein 113
245818_at	At1g26100	---	0.00277952	0.0123372	-1.50809	Cytochrome b561/ferric reductase transmembrane protein family
264986_at	At1g27130	ATGSTU13	0.00368358	0.0151446	-1.5082	ATGSTU13_GST12_GSTU13__glutathione S-transferase tau 13
264007_at	At2g21140	ATPRP2	0.0029908	0.0130166	-1.5085	ATPRP2_PRP2__proline-rich protein 2
262954_at	At1g54500	---	4.38759e-07	2.93196e-05	-1.50856	Rubredoxin-like superfamily protein
247376_at	At5g63310	NDPK2	8.49049e-05	0.000970767	-1.50858	ATNDPK2_NDPK IA_NDPK IA IA_NDPK1A_NDPK2__nucleoside diphosphate kinase 2
255864_at	At2g30320	---	0.000641244	0.00417457	-1.50866	Pseudouridine synthase family protein
245199_at	At1g67730	KCR1	2.28072e-05	0.000372126	-1.50874	ATKCR1_KCR1_YBR159__beta-ketoacyl reductase 1
258040_at	At3g21190	---	0.000316001	0.00248179	-1.50878	O-fucosyltransferase family protein
261308_at	At1g48480	RKL1	0.00162908	0.00828136	-1.50883	RKL1__receptor-like kinase 1
251993_at	At3g52960	---	0.0018772	0.00924018	-1.50915	Thioredoxin superfamily protein
262623_at	At1g06470	---	9.82501e-05	0.00107178	-1.50953	Nucleotide/sugar transporter family protein
260454_at	At1g72310	ATL3	0.000632696	0.00413163	-1.50976	ATL3__RING/U-box superfamily protein
261439_at	At1g28395	---	4.28818e-05	0.000584658	-1.50985	unknown protein; FUNCTIONS IN: molecular_function unknown; INVOLVED IN: biological_process unknown; LOCATED IN: chloroplast; EXPRESSED IN: 22 plant structures; EXPRESSED DURING: 13 growth stages; BEST Arabidopsis thaliana protein match is: unknown protein (TAIR:AT2G33847.1).
249601_at	At5g37980	---	0.000945973	0.00558427	-1.51009	Zinc-binding dehydrogenase family protein
246549_at	At5g15050	---	2.46649e-06	8.63184e-05	-1.51024	Core-2/I-branching beta-1,6-N-acetylglucosaminyltransferase family protein
256402_at	At3g06130	---	0.000416052	0.00302301	-1.51034	Heavy metal transport/detoxification superfamily protein
250471_at	At5g10170	MIPS3	0.0037795	0.0154305	-1.51046	ATMIPS3_MIPS3__myo-inositol-1-phosphate synthase 3
251903_at	At3g54120	---	8.2656e-06	0.000188727	-1.51072	Reticulon family protein
248625_at	At5g48880	PKT2	0.00261735	0.0118079	-1.51091	KAT5_PKT1_PKT2__peroxisomal 3-keto-acyl-CoA thiolase 2
245925_at	At5g28770	BZO2H3	0.0129279	0.037869	-1.51117	AtbZIP63_BZO2H3__bZIP transcription factor family protein
247899_at	At5g57345	---	0.00223579	0.0105386	-1.51148	unknown protein; Has 30201 Blast hits to 17322 proteins in 780 species: Archae - 12; Bacteria - 1396; Metazoa - 17338; Fungi - 3422; Plants - 5037; Viruses - 0; Other Eukaryotes - 2996 (source: NCBI BLink).
260208_s_at	At1g70670 At1g70680	---	0.0149904	0.0422137	-1.5117	AtCLO4_CLO4__Caleosin-related family protein
262806_at	At1g20950	---	1.94849e-05	0.000335942	-1.51196	Phosphofructokinase family protein
256671_at	At3g52290	IQD3	0.00164962	0.00836175	-1.51196	IQD3__IQ-domain 3
264744_at	At1g62050	---	0.000879638	0.00529408	-1.51212	Ankyrin repeat family protein
260027_at	At1g29950 At1g29951 At1g29952	CPuORF34	0.000405697	0.00296952	-1.51214	basic helix-loop-helix (bHLH) DNA-binding superfamily protein
258250_at	At3g15850	FAD5	0.000195109	0.00175976	-1.51235	ADS3_FAD5_FADB_JB67__fatty acid desaturase 5
247931_at	At5g57040	---	8.40561e-05	0.000965417	-1.51238	Lactoylglutathione lyase / glyoxalase I family protein
260442_at	At1g68220	---	3.31242e-05	0.000485268	-1.51278	Protein of unknown function (DUF1218)
253255_at	At4g34760	---	2.21547e-05	0.000367016	-1.51294	SAUR-like auxin-responsive protein family
250125_at	At5g16390	CAC1	0.000131363	0.00132233	-1.513	BCCP_BCCP-1_BCCP1_CAC1_CAC1-A_CAC1A__chloroplastic acetylcoenzyme A carboxylase 1
247068_at	At5g66800	---	0.000205024	0.00181969	-1.51321	unknown protein; BEST Arabidopsis thaliana protein match is: unknown protein (TAIR:AT3G50640.1); Has 1807 Blast hits to 1807 proteins in 277 species: Archae - 0; Bacteria - 0; Metazoa - 736; Fungi - 347; Plants - 385; Viruses - 0; Other Eukaryotes - 339 (source: NCBI BLink).
266481_at	At2g31070	TCP10	0.00716712	0.0245653	-1.51326	TCP10__TCP domain protein 10
254208_at	At4g24175	---	0.00016082	0.00153284	-1.51374	unknown protein; CONTAINS InterPro DOMAIN/s: Uncharacterised protein family UPF0307 (InterPro:IPR006839); Has 30201 Blast hits to 17322 proteins in 780 species: Archae - 12; Bacteria - 1396; Metazoa - 17338; Fungi - 3422; Plants - 5037; Viruses - 0; Other Eukaryotes - 2996 (source: NCBI BLink).
262060_at	At1g80170	---	9.45675e-05	0.00104459	-1.51392	Pectin lyase-like superfamily protein
259398_at	At1g17700	PRA1.F1	0.00582046	0.021027	-1.51437	PRA1.F1__prenylated RAB acceptor 1.F1
260409_at	At1g69935	SHW1	1.94242e-05	0.000335401	-1.51441	SHW1__short hypocotyl in white light1
248065_at	At5g55580	---	0.00426626	0.0168374	-1.51455	Mitochondrial transcription termination factor family protein
254133_at	At4g24810	---	3.54565e-05	0.000508655	-1.51514	Protein kinase superfamily protein
264523_at	At1g10030	ERG28	0.000249954	0.00210308	-1.5153	ERG28__homolog of yeast ergosterol28
261696_at	At1g08470	---	0.000135153	0.00135153	-1.51538	SSL3__strictosidine synthase-like 3
250074_at	At5g17310	---	7.96014e-06	0.000183405	-1.51575	AtUGP2_UGP2__UDP-glucose pyrophosphorylase 2
257672_at	At3g20300	---	0.00442643	0.0172711	-1.51584	Protein of unknown function (DUF3537)
262596_at	At1g15080	LPP2	0.000317795	0.00249103	-1.51592	ATLPP2_ATPAP2_LPP2__lipid phosphate phosphatase 2
250683_x_at	At5g06640	---	0.00420962	0.0166762	-1.51614	EXT10__Proline-rich extensin-like family protein
258185_at	At3g21580	---	0.0010463	0.00603594	-1.51626	ABCI12__cobalt ion transmembrane transporters
265032_at	At1g61580	RPL3B	0.000202831	0.00180455	-1.51648	ARP2_RPL3B__R-protein L3 B
263859_at	At2g04360	---	6.54793e-06	0.000163346	-1.51669	unknown protein; FUNCTIONS IN: molecular_function unknown; LOCATED IN: chloroplast; EXPRESSED IN: 22 plant structures; EXPRESSED DURING: 13 growth stages; Has 35333 Blast hits to 34131 proteins in 2444 species: Archae - 798; Bacteria - 22429; Metazoa - 974; Fungi - 991; Plants - 531; Viruses - 0; Other Eukaryotes - 9610 (source: NCBI BLink).
248094_at	At5g55220	---	0.0143479	0.0409474	-1.51669	trigger factor type chaperone family protein
261229_at	At1g20090	ROP2	0.000212685	0.00186878	-1.51675	ARAC4_ATRAC4_ATROP2_ROP2__RHO-related protein from plants 2
251083_at	At5g01590	---	0.000329423	0.00254803	-1.51732	unknown protein; FUNCTIONS IN: molecular_function unknown; INVOLVED IN: biological_process unknown; LOCATED IN: chloroplast, chloroplast envelope; EXPRESSED IN: 22 plant structures; EXPRESSED DURING: 13 growth stages; Has 60 Blast hits to 59 proteins in 31 species: Archae - 0; Bacteria - 20; Metazoa - 1; Fungi - 2; Plants - 33; Viruses - 0; Other Eukaryotes - 4 (source: NCBI BLink).
256653_at	At3g18870	---	0.000122272	0.00125632	-1.5176	Mitochondrial transcription termination factor family protein
254185_at	At4g23990	CSLG3	0.00928562	0.0295677	-1.51818	ATCSLG3_CSLG3__cellulose synthase like G3
249862_at	At5g22920	---	0.0038004	0.0154909	-1.51828	CHY-type/CTCHY-type/RING-type Zinc finger protein
261132_at	At1g19800	TGD1	0.000297644	0.00238387	-1.51928	ABCI14_TGD1__trigalactosyldiacylglycerol 1
259775_at	At1g29530	---	0.00032318	0.00251681	-1.51942	unknown protein; BEST Arabidopsis thaliana protein match is: unknown protein (TAIR:AT2G34310.3); Has 84 Blast hits to 78 proteins in 24 species: Archae - 2; Bacteria - 4; Metazoa - 9; Fungi - 8; Plants - 55; Viruses - 0; Other Eukaryotes - 6 (source: NCBI BLink).
261688_at	At1g47380	---	0.0010875	0.00621544	-1.51952	Protein phosphatase 2C family protein
246015_at	At5g10700	---	0.000634851	0.00414028	-1.51963	Peptidyl-tRNA hydrolase II (PTH2) family protein
263410_at	At2g04039	---	3.13607e-05	0.000465714	-1.52125	unknown protein; FUNCTIONS IN: molecular_function unknown; LOCATED IN: chloroplast; EXPRESSED IN: 21 plant structures; EXPRESSED DURING: 13 growth stages; CONTAINS InterPro DOMAIN/s: Protein of unknown function DUF2996 (InterPro:IPR021374); Has 38 Blast hits to 38 proteins in 13 species: Archae - 0; Bacteria - 0; Metazoa - 0; Fungi - 0; Plants - 38; Viruses - 0; Other Eukaryotes - 0 (source: NCBI…
248937_at	At5g45770	AtRLP55	0.000781033	0.00480586	-1.5213	AtRLP55_RLP55__receptor like protein 55
266058_at	At2g40690	GLY1	0.000163634	0.0015494	-1.52133	GLY1_SFD1__NAD-dependent glycerol-3-phosphate dehydrogenase family protein
259586_at	At1g28100	---	0.00183553	0.00908803	-1.52181	unknown protein; FUNCTIONS IN: molecular_function unknown; INVOLVED IN: biological_process unknown; LOCATED IN: cellular_component unknown; EXPRESSED IN: 22 plant structures; EXPRESSED DURING: 13 growth stages; Has 64 Blast hits to 64 proteins in 27 species: Archae - 0; Bacteria - 14; Metazoa - 0; Fungi - 6; Plants - 42; Viruses - 0; Other Eukaryotes - 2 (source: NCBI BLink).
258554_at	At3g06980	---	7.64411e-05	0.000897386	-1.52258	DEA(D/H)-box RNA helicase family protein
245254_at	At4g14680	APS3	0.00531917	0.0196665	-1.52259	APS3__Pseudouridine synthase/archaeosine transglycosylase-like family protein
249574_at	At5g37660	PDLP7	0.000763617	0.0047327	-1.52293	PDLP7__plasmodesmata-located protein 7
265939_at	At2g19650	---	0.000313677	0.00247491	-1.52295	Cysteine/Histidine-rich C1 domain family protein
247405_at	At5g62880	ARAC10	0.00273604	0.0121822	-1.5234	ARAC10_ATRAC10_ATROP11_RAC10_ROP11__RAC-like 10
261754_at	At1g76130	AMY2	0.000797597	0.00488933	-1.52373	AMY2_ATAMY2__alpha-amylase-like 2
260028_at	At1g29980	---	0.00712957	0.0244807	-1.52385	Protein of unknown function, DUF642
248190_at	At5g54130	---	0.012669	0.0372877	-1.52395	Calcium-binding endonuclease/exonuclease/phosphatase family
248336_at	At5g52420	---	0.000118048	0.00122506	-1.52408	unknown protein; FUNCTIONS IN: molecular_function unknown; INVOLVED IN: biological_process unknown; LOCATED IN: endoplasmic reticulum; EXPRESSED IN: 24 plant structures; EXPRESSED DURING: 13 growth stages; BEST Arabidopsis thaliana protein match is: unknown protein (TAIR:AT5G23920.1); Has 30201 Blast hits to 17322 proteins in 780 species: Archae - 12; Bacteria - 1396; Metazoa - 17338; Fungi - 342…
263827_at	At2g40420	---	0.000235705	0.00201893	-1.5241	Transmembrane amino acid transporter family protein
262970_at	At1g75690	---	2.88296e-05	0.000438987	-1.52444	LQY1__DnaJ/Hsp40 cysteine-rich domain superfamily protein
248623_at	At5g49170	---	0.00360129	0.0149236	-1.52449	unknown protein; BEST Arabidopsis thaliana protein match is: unknown protein (TAIR:AT3G06840.1); Has 1807 Blast hits to 1807 proteins in 277 species: Archae - 0; Bacteria - 0; Metazoa - 736; Fungi - 347; Plants - 385; Viruses - 0; Other Eukaryotes - 339 (source: NCBI BLink).
248798_at	At5g47190	---	0.000154565	0.00149201	-1.5248	Ribosomal protein L19 family protein
257173_at	At3g23810	SAHH2	4.33635e-05	0.0005899	-1.52491	ATSAHH2_SAHH2__S-adenosyl-l-homocysteine (SAH) hydrolase 2
266931_at	At2g07730	---	0.000367521	0.00275671	-1.52491
245388_at	At4g16410	---	7.1066e-05	0.000847369	-1.5251	unknown protein; CONTAINS InterPro DOMAIN/s: Protein of unknown function DUF751 (InterPro:IPR008470); Has 30201 Blast hits to 17322 proteins in 780 species: Archae - 12; Bacteria - 1396; Metazoa - 17338; Fungi - 3422; Plants - 5037; Viruses - 0; Other Eukaryotes - 2996 (source: NCBI BLink).
254697_at	At4g17970	---	0.00681518	0.0236756	-1.5258	ALMT12_ATALMT12__aluminum-activated, malate transporter 12
261247_at	At1g20070	---	6.443e-05	0.000790558	-1.52585	unknown protein; FUNCTIONS IN: molecular_function unknown; INVOLVED IN: biological_process unknown; LOCATED IN: chloroplast; EXPRESSED IN: 20 plant structures; EXPRESSED DURING: 11 growth stages; Has 26 Blast hits to 26 proteins in 9 species: Archae - 0; Bacteria - 0; Metazoa - 0; Fungi - 2; Plants - 24; Viruses - 0; Other Eukaryotes - 0 (source: NCBI BLink).
245605_at	At4g14300	---	0.000185238	0.00169216	-1.52603	RNA-binding (RRM/RBD/RNP motifs) family protein
246509_at	At5g16715	EMB2247	0.000130068	0.00131567	-1.52604	EMB2247__ATP binding;valine-tRNA ligases;aminoacyl-tRNA ligases;nucleotide binding;ATP binding;aminoacyl-tRNA ligases
249162_at	At5g42765	---	0.00292375	0.0128054	-1.52611	INVOLVED IN: biological_process unknown; LOCATED IN: thylakoid, chloroplast thylakoid membrane, chloroplast; EXPRESSED IN: 22 plant structures; EXPRESSED DURING: 13 growth stages; CONTAINS InterPro DOMAIN/s: Twin-arginine translocation pathway, signal sequence (InterPro:IPR006311); Has 30201 Blast hits to 17322 proteins in 780 species: Archae - 12; Bacteria - 1396; Metazoa - 17338; Fungi - 3422; …
251601_at	At3g57800	---	0.000906096	0.00541563	-1.52642	basic helix-loop-helix (bHLH) DNA-binding superfamily protein
258750_at	At3g05910	---	0.000127531	0.00129288	-1.52648	Pectinacetylesterase family protein
250764_at	At5g05960	---	0.00192228	0.00942138	-1.52654	Bifunctional inhibitor/lipid-transfer protein/seed storage 2S albumin superfamily protein
256855_at	At3g15190	---	7.01714e-06	0.000170641	-1.52656	chloroplast 30S ribosomal protein S20, putative
263115_at	At1g03055	---	0.00282049	0.0124657	-1.52681	unknown protein; BEST Arabidopsis thaliana protein match is: unknown protein (TAIR:AT1G64680.1); Has 35333 Blast hits to 34131 proteins in 2444 species: Archae - 798; Bacteria - 22429; Metazoa - 974; Fungi - 991; Plants - 531; Viruses - 0; Other Eukaryotes - 9610 (source: NCBI BLink).
254235_at	At4g23750	CRF2	0.00842916	0.0275853	-1.52683	CRF2_TMO3__cytokinin response factor 2
265831_at	At2g14460	---	2.68479e-05	0.000415945	-1.52783	unknown protein; Has 3 Blast hits to 3 proteins in 1 species: Archae - 0; Bacteria - 0; Metazoa - 0; Fungi - 0; Plants - 3; Viruses - 0; Other Eukaryotes - 0 (source: NCBI BLink).
254553_at	At4g19530	---	0.00226488	0.01063	-1.52802	disease resistance protein (TIR-NBS-LRR class) family
246030_at	At5g21105	---	6.36858e-05	0.000783957	-1.52818	Plant L-ascorbate oxidase
250696_at	At5g06790	---	0.000267307	0.00220411	-1.52828	unknown protein; FUNCTIONS IN: molecular_function unknown; INVOLVED IN: biological_process unknown; LOCATED IN: chloroplast; EXPRESSED IN: 9 plant structures; EXPRESSED DURING: LP.04 four leaves visible, LP.02 two leaves visible, petal differentiation and expansion stage, D bilateral stage; BEST Arabidopsis thaliana protein match is: unknown protein (TAIR:AT3G57950.1); Has 1807 Blast hits to 1807…
256728_at	At3g25660	---	0.000124003	0.00126669	-1.52841	Amidase family protein
251885_at	At3g54050	---	0.000389135	0.00288094	-1.52851	HCEF1__high cyclic electron flow 1
259859_at	At1g68410	---	4.38702e-05	0.000593875	-1.52875	Protein phosphatase 2C family protein
253372_at	At4g33220	PME44	1.26577e-05	0.00025194	-1.52877	ATPME44_PME44__pectin methylesterase 44
266904_at	At2g34590	---	0.000152915	0.00148047	-1.52898	Transketolase family protein
257047_at	At3g19570	---	0.000346694	0.00263966	-1.52898	QWRF1_SCO3__Family of unknown function (DUF566)
258607_at	At3g02730	TRXF1	1.18305e-05	0.000241155	-1.52899	ATF1_TRXF1__thioredoxin F-type 1
253251_at	At4g34730	---	0.000101354	0.00109464	-1.52945	ribosome-binding factor A family protein
265116_at	At1g62480	---	9.0527e-05	0.00101172	-1.53009	Vacuolar calcium-binding protein-related
260704_at	At1g32470	---	3.6379e-06	0.000108423	-1.53013	Single hybrid motif superfamily protein
262811_at	At1g11700	---	0.00314704	0.0135161	-1.53035	Protein of unknown function, DUF584
261118_at	At1g75460	---	0.000314333	0.00247581	-1.53072	ATP-dependent protease La (LON) domain protein
251436_at	At3g59900	ARGOS	0.000274309	0.00224587	-1.53083	ARGOS__auxin-regulated gene involved in organ size
252181_at	At3g50685	---	5.65278e-07	3.47547e-05	-1.53104	unknown protein; Has 52 Blast hits to 46 proteins in 20 species: Archae - 0; Bacteria - 0; Metazoa - 0; Fungi - 0; Plants - 45; Viruses - 0; Other Eukaryotes - 7 (source: NCBI BLink).
248550_at	At5g50210	QS	0.000181853	0.00167463	-1.53136	OLD5_QS_SUFE3__quinolinate synthase
265021_at	At1g24610	---	1.88271e-06	7.2911e-05	-1.5316	Rubisco methyltransferase family protein
264608_at	At1g04710	PKT4	0.00059258	0.00394282	-1.53189	KAT1_PKT4__peroxisomal 3-ketoacyl-CoA thiolase 4
257300_at	At3g28080	---	0.00405405	0.0162034	-1.53198	nodulin MtN21 /EamA-like transporter family protein
252953_at	At4g38570	PIS2	1.53707e-06	6.42134e-05	-1.53201	PIS2__probable CDP-diacylglycerol--inositol 3-phosphatidyltransferase 2
266004_at	At2g37330	ALS3	0.000923263	0.00549143	-1.53363	ALS3__aluminum sensitive 3
254542_s_at	At4g17450 At4g19790	---	0.000370596	0.00277704	-1.53386
252934_at	At4g39120	IMPL2	0.000274268	0.00224587	-1.53388	HISN7_IMPL2__myo-inositol monophosphatase like 2
264298_at	At1g78690	---	1.20698e-05	0.000244722	-1.53389	At1g78690p__Phospholipid/glycerol acyltransferase family protein
246135_at	At5g20885	---	0.000707838	0.00446633	-1.53437	RING/U-box superfamily protein
256514_at	At1g66130	---	1.04375e-05	0.000221085	-1.53448	NAD(P)-binding Rossmann-fold superfamily protein
259339_at	At3g03900	---	0.000109168	0.00115928	-1.53449	APK3__adenosine-5'-phosphosulfate (APS) kinase 3
250075_at	At5g17670	---	6.4737e-06	0.000161913	-1.53479	alpha/beta-Hydrolases superfamily protein
251879_at	At3g54200	---	0.000328417	0.00254335	-1.53496	Late embryogenesis abundant (LEA) hydroxyproline-rich glycoprotein family
258196_at	At3g13980	---	0.000224977	0.00194605	-1.53549	unknown protein; BEST Arabidopsis thaliana protein match is: unknown protein (TAIR:AT1G54200.1); Has 1485 Blast hits to 418 proteins in 98 species: Archae - 0; Bacteria - 6; Metazoa - 246; Fungi - 61; Plants - 107; Viruses - 6; Other Eukaryotes - 1059 (source: NCBI BLink).
265376_at	At2g05810	---	0.0083479	0.0273861	-1.53592	ARM repeat superfamily protein
252442_at	At3g46940	---	0.00012349	0.00126387	-1.53593	DUT1__DUTP-PYROPHOSPHATASE-LIKE 1
257159_at	At3g24400	---	0.00163147	0.00828815	-1.5363
251574_at	At3g58100	PDCB5	4.51323e-05	0.000605672	-1.53635	PDCB5__plasmodesmata callose-binding protein 5
251261_at	At3g62110	---	0.00284643	0.0125463	-1.5364	Pectin lyase-like superfamily protein
250751_at	At5g05890	---	0.000837633	0.00507744	-1.537	UDP-Glycosyltransferase superfamily protein
257813_at	At3g25100	CDC45	8.71963e-06	0.00019557	-1.53765	CDC45__cell division cycle 45
249524_at	At5g38520	---	1.23767e-05	0.000248295	-1.53766	alpha/beta-Hydrolases superfamily protein
253891_at	At4g27720	---	0.00198995	0.00967199	-1.53809	Major facilitator superfamily protein
264317_at	At1g70310	SPDS2	0.000631567	0.00412663	-1.53837	SPDS2__spermidine synthase 2
263209_at	At1g10522	---	1.32377e-05	0.000257418	-1.53853	unknown protein; FUNCTIONS IN: molecular_function unknown; INVOLVED IN: biological_process unknown; LOCATED IN: chloroplast; EXPRESSED IN: 23 plant structures; EXPRESSED DURING: 13 growth stages; Has 24 Blast hits to 24 proteins in 8 species: Archae - 0; Bacteria - 0; Metazoa - 0; Fungi - 0; Plants - 24; Viruses - 0; Other Eukaryotes - 0 (source: NCBI BLink).
246644_at	At5g35100	---	2.46231e-05	0.000390308	-1.53878	Cyclophilin-like peptidyl-prolyl cis-trans isomerase family protein
256824_at	At3g22121	---	0.00455493	0.0176128	-1.53896
256585_at	At3g28760	---	3.53519e-05	0.000508113	-1.53932	CONTAINS InterPro DOMAIN/s: 3-dehydroquinate synthase, prokaryotic-type (InterPro:IPR002812); Has 35333 Blast hits to 34131 proteins in 2444 species: Archae - 798; Bacteria - 22429; Metazoa - 974; Fungi - 991; Plants - 531; Viruses - 0; Other Eukaryotes - 9610 (source: NCBI BLink).
246002_at	At5g20740	---	0.00318385	0.0136331	-1.53934	Plant invertase/pectin methylesterase inhibitor superfamily protein
245637_at	At1g25230	---	0.0039738	0.0159751	-1.53972	Calcineurin-like metallo-phosphoesterase superfamily protein
247597_at	At5g60860	AtRABA1f	0.0121874	0.0361503	-1.53989	AtRABA1f_RABA1f__RAB GTPase homolog A1F
261609_at	At1g49740	---	7.61533e-05	0.00089539	-1.54032	PLC-like phosphodiesterases superfamily protein
255488_at	At4g02630	---	0.00187707	0.00924018	-1.54033	Protein kinase superfamily protein
263980_at	At2g42770	---	7.53364e-06	0.000177523	-1.54094	Peroxisomal membrane 22 kDa (Mpv17/PMP22) family protein
252463_at	At3g47070	---	0.000388336	0.00287596	-1.54123	LOCATED IN: thylakoid, chloroplast thylakoid membrane, chloroplast, chloroplast envelope; EXPRESSED IN: 22 plant structures; EXPRESSED DURING: 13 growth stages; CONTAINS InterPro DOMAIN/s: Thylakoid soluble phosphoprotein TSP9 (InterPro:IPR021584); Has 37 Blast hits to 37 proteins in 10 species: Archae - 0; Bacteria - 0; Metazoa - 0; Fungi - 0; Plants - 37; Viruses - 0; Other Eukaryotes - 0 (sour…
252989_at	At4g38420	sks9	0.00942025	0.0298979	-1.54143	sks9__SKU5 similar 9
265716_at	At2g03350	---	0.0131664	0.0384049	-1.54154	Protein of unknown function, DUF538
267379_at	At2g26340	---	6.16809e-05	0.00076882	-1.54226	unknown protein.
262200_at	At2g01070	---	1.60622e-05	0.000293337	-1.54262	Lung seven transmembrane receptor family protein
251714_at	At3g56370	---	0.000138296	0.00137653	-1.54322	Leucine-rich repeat protein kinase family protein
254487_at	At4g20780	---	0.0042806	0.0168721	-1.54458	CML42__calmodulin like 42
255791_at	At2g33430	DAL1	2.23641e-05	0.000368855	-1.54472	DAL_DAL1__differentiation and greening-like 1
246613_at	At5g35360	CAC2	0.000151941	0.00147508	-1.54473	CAC2__acetyl Co-enzyme a carboxylase biotin carboxylase subunit
250408_at	At5g10930	CIPK5	8.55955e-05	0.000976705	-1.54485	CIPK5_SnRK3.24__CBL-interacting protein kinase 5
257396_at	At2g20875	EPF1	0.00116219	0.00651964	-1.54603	EPF1__epidermal patterning factor 1
264644_at	At1g08960	CAX11	0.00408698	0.0163017	-1.54604	ATCAX11_AtCXX5_CAX11_CCX5__cation exchanger 11
264449_at	At1g27460	NPGR1	0.000110027	0.0011646	-1.54612	NPGR1__no pollen germination related 1
251174_at	At3g63200	PLP9	0.00145177	0.00764251	-1.54627	PLA IIIB_PLP9__PATATIN-like protein 9
259882_at	At1g76670	---	4.00213e-05	0.000556299	-1.54671	Nucleotide-sugar transporter family protein
260819_at	At1g06850	AtbZIP52	0.000103108	0.00110991	-1.5474	AtbZIP52_bZIP52__basic leucine-zipper 52
261327_at	At1g44830	---	4.33697e-05	0.0005899	-1.5475	Integrase-type DNA-binding superfamily protein
258167_at	At3g21560	UGT84A2	9.19407e-06	0.000201713	-1.54752	UGT84A2__UDP-Glycosyltransferase superfamily protein
252199_at	At3g50270	---	3.25725e-07	2.54444e-05	-1.54792	HXXXD-type acyl-transferase family protein
245984_at	At5g13090	---	5.35975e-05	0.000688378	-1.5482	unknown protein; BEST Arabidopsis thaliana protein match is: unknown protein (TAIR:AT1G24270.1); Has 30201 Blast hits to 17322 proteins in 780 species: Archae - 12; Bacteria - 1396; Metazoa - 17338; Fungi - 3422; Plants - 5037; Viruses - 0; Other Eukaryotes - 2996 (source: NCBI BLink).
248385_at	At5g51910	---	0.000126953	0.0012897	-1.54869	TCP family transcription factor
266087_at	At2g37790	---	1.00582e-05	0.000215033	-1.54909	AKR4C10__NAD(P)-linked oxidoreductase superfamily protein
259163_at	At3g01490	---	7.09095e-05	0.000846216	-1.54922	Protein kinase superfamily protein
262313_at	At1g70900	---	0.000305115	0.00242836	-1.54949	unknown protein; BEST Arabidopsis thaliana protein match is: unknown protein (TAIR:AT1G23110.4); Has 57 Blast hits to 57 proteins in 14 species: Archae - 0; Bacteria - 0; Metazoa - 0; Fungi - 0; Plants - 57; Viruses - 0; Other Eukaryotes - 0 (source: NCBI BLink).
261420_at	At1g07720	KCS3	0.00205378	0.00987496	-1.54952	KCS3__3-ketoacyl-CoA synthase 3
245042_at	At2g26540	HEMD	0.000201992	0.00179978	-1.55077	ATDUF3_ATUROS_DUF3_HEMD_UROS__uroporphyrinogen-III synthase family protein
261742_at	At1g08390	---	0.000133466	0.00133818	-1.55145	unknown protein; Has 62 Blast hits to 62 proteins in 27 species: Archae - 0; Bacteria - 0; Metazoa - 34; Fungi - 0; Plants - 28; Viruses - 0; Other Eukaryotes - 0 (source: NCBI BLink).
258924_at	At3g10620	ATNUDX26	7.0897e-06	0.000171957	-1.55174	ATNUDX26_NUDX26__nudix hydrolase homolog 26
255558_at	At4g01900	GLB1	0.000154253	0.00148992	-1.5518	GLB1_PII__GLNB1 homolog
259665_at	At1g55160	---	8.72802e-05	0.000989475	-1.55344	unknown protein; FUNCTIONS IN: molecular_function unknown; INVOLVED IN: biological_process unknown; LOCATED IN: mitochondrion, plastid; EXPRESSED IN: 22 plant structures; EXPRESSED DURING: 13 growth stages; BEST Arabidopsis thaliana protein match is: unknown protein (TAIR:AT2G19530.1); Has 63 Blast hits to 63 proteins in 14 species: Archae - 0; Bacteria - 0; Metazoa - 0; Fungi - 0; Plants - 63; V…
254604_at	At4g19070	---	0.00783443	0.026176	-1.55347	Putative membrane lipoprotein
253305_at	At4g33666	---	0.000127058	0.00128981	-1.55415	unknown protein; FUNCTIONS IN: molecular_function unknown; INVOLVED IN: biological_process unknown; LOCATED IN: chloroplast; EXPRESSED IN: 19 plant structures; EXPRESSED DURING: 11 growth stages; Has 30201 Blast hits to 17322 proteins in 780 species: Archae - 12; Bacteria - 1396; Metazoa - 17338; Fungi - 3422; Plants - 5037; Viruses - 0; Other Eukaryotes - 2996 (source: NCBI BLink).
266570_at	At2g24090	---	0.000260527	0.00216332	-1.55441	Ribosomal protein L35
256894_at	At3g21870	CYCP2;1	1.77464e-05	0.000314772	-1.55462	CYCP2;1__cyclin p2;1
255682_at	At4g00560	---	0.00037648	0.00281097	-1.55466	NAD(P)-binding Rossmann-fold superfamily protein
258802_at	At3g04650	---	0.000320152	0.00250091	-1.55476	FAD/NAD(P)-binding oxidoreductase family protein
262935_at	At1g79410	AtOCT5	0.000522276	0.00358613	-1.55477	AtOCT5_OCT5__organic cation/carnitine transporter5
263705_at	At1g31190	IMPL1	9.95247e-06	0.000213561	-1.55602	IMPL1__myo-inositol monophosphatase like 1
258800_at	At3g04550	---	1.97623e-05	0.000338677	-1.55672	unknown protein; INVOLVED IN: biological_process unknown; LOCATED IN: chloroplast stroma, chloroplast; EXPRESSED IN: 22 plant structures; EXPRESSED DURING: 13 growth stages; BEST Arabidopsis thaliana protein match is: unknown protein (TAIR:AT5G28500.1); Has 110 Blast hits to 110 proteins in 51 species: Archae - 0; Bacteria - 67; Metazoa - 1; Fungi - 0; Plants - 41; Viruses - 0; Other Eukaryotes -…
263796_at	At2g24540	AFR	0.000657801	0.00424334	-1.55683	AFR__Galactose oxidase/kelch repeat superfamily protein
248402_at	At5g52100	crr1	9.38517e-06	0.000203882	-1.55698	CRR1__Dihydrodipicolinate reductase, bacterial/plant
259072_at	At3g11700	FLA18	0.0166777	0.0457178	-1.55758	FLA18__FASCICLIN-like arabinogalactan protein 18 precursor
254137_at	At4g24930	---	9.75189e-05	0.00106635	-1.55789	thylakoid lumenal 17.9 kDa protein, chloroplast
254662_at	At4g18270	TRANS11	0.000899995	0.00539093	-1.5585	ATTRANS11_TRANS11__translocase 11
258244_at	At3g27770	---	0.00533363	0.019698	-1.55853	unknown protein; FUNCTIONS IN: molecular_function unknown; INVOLVED IN: biological_process unknown; EXPRESSED IN: 22 plant structures; EXPRESSED DURING: 13 growth stages; BEST Arabidopsis thaliana protein match is: unknown protein (TAIR:AT5G62960.1); Has 150 Blast hits to 150 proteins in 21 species: Archae - 0; Bacteria - 0; Metazoa - 13; Fungi - 0; Plants - 133; Viruses - 0; Other Eukaryotes - 4…
251546_at	At3g58830	---	0.000714697	0.00450028	-1.55879	haloacid dehalogenase (HAD) superfamily protein
245368_at	At4g15510	---	0.000628233	0.00411191	-1.55889	Photosystem II reaction center PsbP family protein
262168_at	At1g74730	---	1.44371e-05	0.000272595	-1.55899	Protein of unknown function (DUF1118)
252039_at	At3g52155	---	9.06569e-06	0.000200869	-1.55903	Phosphoglycerate mutase family protein
256781_at	At3g13650	---	0.00118775	0.00661116	-1.55928	Disease resistance-responsive (dirigent-like protein) family protein
245357_at	At4g17560	---	1.60795e-06	6.58479e-05	-1.55934	Ribosomal protein L19 family protein
261845_at	At1g15960	NRAMP6	0.0008145	0.0049689	-1.55974	ATNRAMP6_NRAMP6__NRAMP metal ion transporter 6
259791_at	At1g29700	---	0.000104651	0.00112281	-1.55983	Metallo-hydrolase/oxidoreductase superfamily protein
253337_at	At4g33470	hda14	3.08851e-07	2.45928e-05	-1.56006	ATHDA14_hda14__histone deacetylase 14
265965_at	At2g37500	---	9.08187e-06	0.000200869	-1.56028	arginine biosynthesis protein ArgJ family
261292_at	At1g36940	---	0.000593864	0.00394813	-1.56039	unknown protein; FUNCTIONS IN: molecular_function unknown; INVOLVED IN: biological_process unknown; LOCATED IN: cellular_component unknown; EXPRESSED IN: 8 plant structures; EXPRESSED DURING: 7 growth stages.
247524_at	At5g61440	ACHT5	0.00132013	0.0071288	-1.56067	ACHT5__atypical CYS HIS rich thioredoxin 5
246280_at	At4g36660	---	5.74234e-05	0.000726068	-1.5607	Protein of unknown function (DUF1195)
250304_at	At5g12110	---	0.00200596	0.00972284	-1.56095	Glutathione S-transferase, C-terminal-like;Translation elongation factor EF1B/ribosomal protein S6
253296_at	At4g33770	---	0.000472806	0.00332041	-1.56116	Inositol 1,3,4-trisphosphate 5/6-kinase family protein
264611_at	At1g04680	---	0.00762659	0.0257175	-1.56146	Pectin lyase-like superfamily protein
260821_at	At1g06820	CRTISO	0.0014347	0.00758412	-1.5615	CCR2_CRTISO__carotenoid isomerase
257093_at	At3g20570	---	0.011957	0.0356803	-1.56154	AtENODL9_ENODL9__early nodulin-like protein 9
260363_at	At1g70550	---	7.10143e-06	0.000171957	-1.56156	Protein of Unknown Function (DUF239)
248765_at	At5g47650	ATNUDT2	4.73877e-05	0.000626981	-1.56171	ATNUDT2_ATNUDX2_NUDT2__nudix hydrolase homolog 2
248507_at	At5g50420	---	1.92255e-05	0.000333493	-1.56175	O-fucosyltransferase family protein
259786_at	At1g29660	---	0.00155071	0.00802445	-1.56204	GDSL-like Lipase/Acylhydrolase superfamily protein
261428_at	At1g18870	ICS2	0.000107456	0.00114481	-1.56212	ATICS2_ICS2__isochorismate synthase 2
246919_at	At5g25460	---	2.25423e-05	0.000370157	-1.56229	Protein of unknown function, DUF642
257895_at	At3g16950	LPD1	0.00306666	0.0132532	-1.56258	LPD1_ptlpd1__lipoamide dehydrogenase 1
259788_at	At1g29670	---	0.000126991	0.0012897	-1.56306	GDSL-like Lipase/Acylhydrolase superfamily protein
264025_at	At2g21050	---	0.000834074	0.00506259	-1.5634	LAX2__like AUXIN RESISTANT 2
247362_at	At5g63140	ATPAP29	0.00216229	0.0102839	-1.56365	ATPAP29_PAP29_PAP29__purple acid phosphatase 29
265663_at	At2g24290	---	0.00018745	0.00170688	-1.56375	Protein of unknown function (DUF1068)
255454_at	At4g02910	---	0.0014325	0.00757673	-1.56439	unknown protein; Has 5 Blast hits to 5 proteins in 2 species: Archae - 0; Bacteria - 0; Metazoa - 0; Fungi - 0; Plants - 5; Viruses - 0; Other Eukaryotes - 0 (source: NCBI BLink).
247399_at	At5g62960	---	0.000769959	0.00476041	-1.56448	unknown protein; BEST Arabidopsis thaliana protein match is: unknown protein (TAIR:AT1G10660.1); Has 35333 Blast hits to 34131 proteins in 2444 species: Archae - 798; Bacteria - 22429; Metazoa - 974; Fungi - 991; Plants - 531; Viruses - 0; Other Eukaryotes - 9610 (source: NCBI BLink).
247522_at	At5g61340	---	0.00592804	0.0213286	-1.56452	unknown protein; BEST Arabidopsis thaliana protein match is: unknown protein (TAIR:AT1G26650.1); Has 30201 Blast hits to 17322 proteins in 780 species: Archae - 12; Bacteria - 1396; Metazoa - 17338; Fungi - 3422; Plants - 5037; Viruses - 0; Other Eukaryotes - 2996 (source: NCBI BLink).
266863_at	At2g26930	ATCDPMEK	3.83812e-05	0.000539751	-1.56458	ATCDPMEK_CDPMEK_CMEK_CMK_ISPE_PDE277__4-(cytidine 5'-phospho)-2-C-methyl-D-erithritol kinase
247120_at	At5g65990	---	4.36818e-05	0.000592028	-1.5647	Transmembrane amino acid transporter family protein
251701_at	At3g56650	---	0.000130511	0.0013183	-1.56493	Mog1/PsbP/DUF1795-like photosystem II reaction center PsbP family protein
250189_at	At5g14410	---	0.00164136	0.00833101	-1.56566	unknown protein; Has 23 Blast hits to 23 proteins in 9 species: Archae - 0; Bacteria - 0; Metazoa - 0; Fungi - 0; Plants - 23; Viruses - 0; Other Eukaryotes - 0 (source: NCBI BLink).
256809_at	At3g21430	ALY3	0.00101191	0.005884	-1.56571	ALY3_ATALY3__DNA binding
255578_at	At4g01450	---	0.00118117	0.00659387	-1.56571	nodulin MtN21 /EamA-like transporter family protein
255071_at	255071_at	---	0.000103666	0.0011139	-1.56626
246827_at	At5g26330	---	0.000349186	0.00265056	-1.56641	Cupredoxin superfamily protein
266905_at	At2g34560	---	1.61715e-05	0.000294862	-1.56667	P-loop containing nucleoside triphosphate hydrolases superfamily protein
251796_at	At3g55360	---	0.000676878	0.00433575	-1.56686	ATTSC13_CER10_ECR_TSC13__3-oxo-5-alpha-steroid 4-dehydrogenase family protein
256447_at	At1g33440	---	0.00864388	0.0281065	-1.56728	Major facilitator superfamily protein
258183_at	At3g21550	---	0.00123417	0.0067982	-1.5679	AtDMP2_DMP2__DUF679 domain membrane protein 2
261455_at	At1g21070	---	0.000139379	0.00138243	-1.56802	Nucleotide-sugar transporter family protein
252374_at	At3g48100	ARR5	0.00605604	0.0216653	-1.56844	ARR5_ATRR2_IBC6_RR5__response regulator 5
266991_at	At2g39290	PGP1	7.51895e-06	0.00017736	-1.5688	PGP1_PGPS1_PGS1__phosphatidylglycerolphosphate synthase 1
245416_at	At4g17350	---	2.18283e-05	0.000364347	-1.56889	Plant protein of unknown function (DUF828) with plant pleckstrin homology-like region
256112_at	At1g16920	ATRABA1B	3.08776e-06	9.78219e-05	-1.56912	ATRABA1B_RAB11_RABA1b__RAB GTPase homolog A1B
259768_at	At1g29390	COR314-TM2	1.01659e-05	0.000216715	-1.56919	COR314-TM2_COR413IM2__cold regulated 314 thylakoid membrane 2
256192_at	At1g30110	ATNUDX25	0.00022007	0.00191408	-1.56953	ATNUDX25_NUDX25__nudix hydrolase homolog 25
251735_at	At3g56090	ATFER3	9.08288e-05	0.0010136	-1.56962	ATFER3_FER3__ferritin 3
249044_at	At5g44370	PHT4;6	7.71446e-06	0.000180294	-1.57017	PHT4;6__phosphate transporter 4;6
254030_at	At4g25890	---	0.000241107	0.0020518	-1.57031	60S acidic ribosomal protein family
259013_at	At3g07430	emb1990	4.88999e-05	0.000642578	-1.5707	ATYLMG1-1_emb1990_YLMG1-1__YGGT family protein
266684_at	At2g19720	rps15ab	0.00127687	0.00695118	-1.5707	rps15ab__ribosomal protein S15A B
254938_at	At4g10770	OPT7	0.000711328	0.00448463	-1.57075	ATOPT7_OPT7__oligopeptide transporter 7
258621_at	At3g02830	ZFN1	0.000111851	0.00117721	-1.57093	ZFN1__zinc finger protein 1
267005_at	At2g34460	---	3.87522e-06	0.000113909	-1.57103	NAD(P)-binding Rossmann-fold superfamily protein
266483_at	At2g47910	CRR6	4.2542e-05	0.000581068	-1.57161	CRR6__chlororespiratory reduction 6
256983_at	At3g13470	---	0.000493671	0.00343417	-1.57163	Cpn60beta2__TCP-1/cpn60 chaperonin family protein
254201_at	At4g24130	---	0.0123523	0.0365395	-1.57205	Protein of unknown function, DUF538
260879_at	At1g21480	---	3.31099e-05	0.000485268	-1.5721	Exostosin family protein
251412_at	At3g60220	ATL4	0.000298968	0.00239111	-1.57242	ATL4_TL4__TOXICOS EN LEVADURA 4
266463_at	At2g47840	---	7.56571e-07	4.16845e-05	-1.57247	AtTic20-II_Tic20-II__Uncharacterised conserved protein ycf60
266598_at	At2g46110	KPHMT1	1.00283e-05	0.000214785	-1.57256	KPHMT1_PANB1__ketopantoate hydroxymethyltransferase 1
261861_at	At1g50450	---	9.05192e-05	0.00101172	-1.5731	Saccharopine dehydrogenase
245793_at	At1g32220	---	2.49854e-05	0.000394134	-1.57421	NAD(P)-binding Rossmann-fold superfamily protein
262965_at	At1g54310	---	0.00108947	0.00622359	-1.57441	S-adenosyl-L-methionine-dependent methyltransferases superfamily protein
264157_at	At1g65310	XTH17	0.000223081	0.00193478	-1.57469	ATXTH17_XTH17__xyloglucan endotransglucosylase/hydrolase 17
267497_at	At2g30540	---	6.97985e-06	0.000169915	-1.57493	Thioredoxin superfamily protein
249894_at	At5g22580	---	0.014042	0.040284	-1.57495	Stress responsive A/B Barrel Domain
261629_at	At1g49980	---	5.8296e-06	0.000151106	-1.57567	DNA/RNA polymerases superfamily protein
250565_at	At5g08000	E13L3	0.00115769	0.00650283	-1.57592	E13L3_PDCB2__glucan endo-1,3-beta-glucosidase-like protein 3
266001_at	At2g24150	HHP3	0.000524494	0.00360027	-1.57685	HHP3__heptahelical protein 3
250383_at	At5g11480	---	1.5463e-05	0.000285656	-1.57759	P-loop containing nucleoside triphosphate hydrolases superfamily protein
255285_at	At4g04630	---	0.000794513	0.00487173	-1.57804	Protein of unknown function, DUF584
249118_at	At5g43870	---	0.00152909	0.00794266	-1.57805	Plant protein of unknown function (DUF828) with plant pleckstrin homology-like region
254930_at	At4g11450	---	0.000125964	0.00128155	-1.57845	Protein of unknown function (DUF3527)
266682_at	At2g19780	---	0.00286767	0.012618	-1.57889	Leucine-rich repeat (LRR) family protein
258281_at	At3g26900	---	2.73316e-06	9.11452e-05	-1.58009	ATSKL1_SKL1__shikimate kinase like 1
262202_at	At2g01110	APG2	1.05763e-07	1.36297e-05	-1.58033	APG2_PGA2_TATC_UNE3__Sec-independent periplasmic protein translocase
266703_at	At2g19880	---	2.50333e-05	0.000394617	-1.58033	Nucleotide-diphospho-sugar transferases superfamily protein
248920_at	At5g45930	CHLI2	0.00244132	0.0112136	-1.58053	CHL I2_CHLI-2_CHLI2__magnesium chelatase i2
264597_at	At1g04620	---	0.0036488	0.0150641	-1.58063	HCAR__coenzyme F420 hydrogenase family / dehydrogenase, beta subunit family
259969_at	At1g76550	---	0.00039856	0.00292791	-1.58086	Phosphofructokinase family protein
263836_at	At2g40330	---	0.00161629	0.00823055	-1.58182	PYL6_RCAR9__PYR1-like 6
251402_at	At3g60290	---	0.000987927	0.00578159	-1.58221	2-oxoglutarate (2OG) and Fe(II)-dependent oxygenase superfamily protein
249093_at	At5g43880	---	9.27837e-05	0.00103088	-1.58255	Protein of unknown function (DUF3741)
254763_at	At4g13170	---	1.89407e-05	0.000329548	-1.58274	Ribosomal protein L13 family protein
245427_at	At4g17550	---	0.000707477	0.00446633	-1.58362	AtG3Pp4_G3Pp4__Major facilitator superfamily protein
255127_at	At4g08300	---	0.00939095	0.0298339	-1.58403	nodulin MtN21 /EamA-like transporter family protein
260221_at	At1g74670	---	0.0149295	0.0420734	-1.58404	GASA6__Gibberellin-regulated family protein
264160_at	At1g65450	---	2.16849e-05	0.000363021	-1.58414	HXXXD-type acyl-transferase family protein
250317_at	At5g12250	TUB6	9.06677e-05	0.0010128	-1.58483	TUB6__beta-6 tubulin
262414_at	At1g49430	LACS2	0.000131779	0.00132535	-1.58488	LACS2_LRD2__long-chain acyl-CoA synthetase 2
248026_at	At5g55710	---	0.000553328	0.00374745	-1.58505	AtTic20-V_Tic20-V__FUNCTIONS IN: molecular_function unknown; INVOLVED IN: biological_process unknown; LOCATED IN: chloroplast thylakoid membrane, chloroplast; EXPRESSED IN: 23 plant structures; EXPRESSED DURING: 14 growth stages; BEST Arabidopsis thaliana protein match is: Uncharacterised conserved protein ycf60 (TAIR:AT2G47840.1); Has 1807 Blast hits to 1807 proteins in 277 species: Archae - 0; …
245196_at	At1g67750	---	0.000486602	0.00339431	-1.58561	Pectate lyase family protein
261422_at	At1g18730	NDF6	0.0098012	0.030756	-1.58567	NDF6_PnsB4__NDH dependent flow 6
249059_at	At5g44530	---	0.00126101	0.00689278	-1.58574	Subtilase family protein
263552_x_at	At2g24980	---	0.000198642	0.00178107	-1.58637	EXT6__Proline-rich extensin-like family protein
260354_at	At1g69330	---	0.000562104	0.00379337	-1.5867	RING/U-box superfamily protein
259148_at	At3g10350	---	4.8212e-09	2.82936e-06	-1.58838	P-loop containing nucleoside triphosphate hydrolases superfamily protein
250333_at	At5g11690	TIM17-3	0.00184415	0.00911486	-1.5885	ATTIM17-3_TIM17-3__translocase inner membrane subunit 17-3
246339_at	At3g44890	RPL9	0.0136679	0.039529	-1.58871	RPL9__ribosomal protein L9
245810_at	At1g38065 At1g38131	---	0.0013923	0.00741673	-1.58901	O-fucosyltransferase family protein
251820_at	At3g55040	GSTL2	2.29983e-05	0.000373969	-1.58914	GSTL2__glutathione transferase lambda 2
258907_at	At3g06370	NHX4	0.00066994	0.00430339	-1.58921	ATNHX4_NHX4__sodium hydrogen exchanger 4
264161_at	At1g65420	---	0.000136573	0.00136155	-1.58923	NPQ7__Protein of unknown function (DUF565)
253260_at	253260_at	---	0.00813629	0.0268592	-1.58925
249174_at	At5g42900	---	0.0025342	0.0115495	-1.58973	COR27__cold regulated gene 27
245532_at	At4g15110	CYP97B3	2.53072e-05	0.000397561	-1.5903	CYP97B3__cytochrome P450, family 97, subfamily B, polypeptide 3
258823_at	At3g07200	---	0.000112279	0.00118075	-1.59031	RING/U-box superfamily protein
248578_at	At5g49820	emb1879	0.000129627	0.00131179	-1.59031	RUS6__Protein of unknown function, DUF647
260441_at	At1g68260	---	1.13319e-05	0.000233918	-1.59088	Thioesterase superfamily protein
245142_at	At2g45270	---	2.59764e-05	0.000405004	-1.59149	GCP1__glycoprotease 1
260491_at	At1g51440	---	8.35689e-05	0.000960305	-1.59156	alpha/beta-Hydrolases superfamily protein
248273_at	At5g53500	---	0.000442764	0.00316697	-1.59177	Transducin/WD40 repeat-like superfamily protein
260106_at	At1g35420	---	1.00516e-06	4.98428e-05	-1.59211	alpha/beta-Hydrolases superfamily protein
253925_at	At4g26690	SHV3	0.00236726	0.0109617	-1.59233	GDPDL3_GPDL2_MRH5_SHV3__PLC-like phosphodiesterase family protein
261089_at	At1g07570	APK1A	2.38267e-05	0.000381983	-1.59243	APK1_APK1A__Protein kinase superfamily protein
264164_at	At1g65295	---	0.0174615	0.0472756	-1.59249	unknown protein; LOCATED IN: endomembrane system; EXPRESSED IN: 22 plant structures; EXPRESSED DURING: 13 growth stages; BEST Arabidopsis thaliana protein match is: unknown protein (TAIR:AT5G01015.1); Has 90 Blast hits to 90 proteins in 15 species: Archae - 0; Bacteria - 0; Metazoa - 0; Fungi - 0; Plants - 90; Viruses - 0; Other Eukaryotes - 0 (source: NCBI BLink).
261652_at	At1g01860	PFC1	9.47014e-05	0.00104557	-1.5925	PFC1__Ribosomal RNA adenine dimethylase family protein
252823_at	At4g40045	---	0.000608536	0.0040199	-1.59314	unknown protein; Has 30201 Blast hits to 17322 proteins in 780 species: Archae - 12; Bacteria - 1396; Metazoa - 17338; Fungi - 3422; Plants - 5037; Viruses - 0; Other Eukaryotes - 2996 (source: NCBI BLink).
247965_at	At5g56540	AGP14	0.000317136	0.00248758	-1.59382	AGP14_ATAGP14__arabinogalactan protein 14
252391_at	At3g47860	---	0.000181663	0.00167423	-1.59473	CHL__chloroplastic lipocalin
248597_at	At5g49160	MET1	0.000175188	0.00163037	-1.59495	DDM2_DMT01_DMT1_MET1_MET2_METI__methyltransferase 1
254760_at	At4g13200	---	0.0027349	0.0121794	-1.59507	unknown protein; FUNCTIONS IN: molecular_function unknown; INVOLVED IN: biological_process unknown; LOCATED IN: thylakoid, chloroplast thylakoid membrane, chloroplast, plastoglobule; EXPRESSED IN: 22 plant structures; EXPRESSED DURING: 13 growth stages; Has 97 Blast hits to 97 proteins in 46 species: Archae - 0; Bacteria - 65; Metazoa - 2; Fungi - 0; Plants - 28; Viruses - 0; Other Eukaryotes - 2…
261745_at	At1g08500	---	0.000563378	0.00379571	-1.59519	AtENODL18_ENODL18__early nodulin-like protein 18
256770_at	At3g13700 At3g13710	---	0.00316717	0.0135719	-1.596	RNA-binding (RRM/RBD/RNP motifs) family protein
258128_at	At3g24590	PLSP1	1.37958e-05	0.000265042	-1.59613	PLSP1__plastidic type i signal peptidase 1
257533_at	At3g10840	---	0.000172339	0.00161336	-1.59613	alpha/beta-Hydrolases superfamily protein
260769_at	At1g49010	---	6.39218e-05	0.000786014	-1.59617	Duplicated homeodomain-like superfamily protein
263773_at	At2g21370	---	0.000305715	0.00243143	-1.59642	XK-1_XK1__xylulose kinase-1
250920_at	At5g03390	---	0.0157695	0.0438126	-1.59652	Protein of unknown function (DUF295)
263760_at	At2g21280	SULA	5.11879e-08	9.18944e-06	-1.59666	ATSULA_GC1_SULA__NAD(P)-binding Rossmann-fold superfamily protein
256361_at	At1g66520	pde194	9.17193e-05	0.00102154	-1.59698	pde194__formyltransferase, putative
251639_at	At3g57560	---	4.41082e-05	0.000596389	-1.59753	NAGK__N-acetyl-l-glutamate kinase
261822_at	At1g11380	---	0.000767907	0.00475203	-1.59759	PLAC8 family protein
252231_at	At3g49720	---	6.26973e-05	0.000777242	-1.59851	unknown protein; FUNCTIONS IN: molecular_function unknown; INVOLVED IN: biological_process unknown; LOCATED IN: chloroplast thylakoid membrane, Golgi apparatus, plasma membrane, membrane; EXPRESSED IN: 25 plant structures; EXPRESSED DURING: 15 growth stages; BEST Arabidopsis thaliana protein match is: unknown protein (TAIR:AT5G65810.1); Has 64 Blast hits to 64 proteins in 11 species: Archae - 0; …
260572_at	At2g43760	---	0.000474811	0.00333245	-1.59907	molybdopterin biosynthesis MoaE family protein
246651_at	At5g35170	---	9.81555e-07	4.913e-05	-1.59933	adenylate kinase family protein
260790_at	At1g06240	---	0.000412674	0.00300642	-1.59935	Protein of unknown function DUF455
250006_at	At5g18660	PCB2	4.56052e-05	0.000609406	-1.59978	PCB2__NAD(P)-binding Rossmann-fold superfamily protein
267192_at	At2g30890	---	0.00131386	0.00710846	-1.60071	Cytochrome b561/ferric reductase transmembrane protein family
253788_at	At4g28680	---	2.49793e-05	0.000394134	-1.60107	TYRDC_TYRDC1__L-tyrosine decarboxylase
252911_at	At4g39510	CYP96A12	0.00366874	0.0151027	-1.60202	CYP96A12__cytochrome P450, family 96, subfamily A, polypeptide 12
253692_at	At4g29720	ATPAO5	0.000751819	0.00467403	-1.60235	ATPAO5_PAO5__polyamine oxidase 5
262216_at	At1g74780	---	3.68896e-06	0.00010928	-1.6024	Nodulin-like / Major Facilitator Superfamily protein
253141_at	At4g35440	---	0.000580986	0.00388858	-1.6025	ATCLC-E_CLC-E_CLCE__chloride channel E
264313_at	At1g70410	BCA4	0.000359784	0.00270937	-1.60328	ATBCA4_BCA4_CA4__beta carbonic anhydrase 4
264252_at	At1g09180	ATSARA1A	0.00125386	0.00686357	-1.6033	ATSAR1_ATSARA1A_SARA1A__secretion-associated RAS super family 1
262151_at	At1g52510	---	0.000329199	0.00254716	-1.60349	alpha/beta-Hydrolases superfamily protein
248903_at	At5g46290	KAS I	5.09584e-06	0.000137395	-1.60414	KAS1_KASI__3-ketoacyl-acyl carrier protein synthase I
254145_at	At4g24700	---	4.50486e-07	2.96126e-05	-1.60419	unknown protein; Has 20 Blast hits to 20 proteins in 7 species: Archae - 0; Bacteria - 0; Metazoa - 0; Fungi - 0; Plants - 20; Viruses - 0; Other Eukaryotes - 0 (source: NCBI BLink).
264378_at	At2g25220	---	0.000320545	0.00250141	-1.60419	Protein kinase superfamily protein
247478_at	At5g62360	---	0.00310549	0.013378	-1.60462	Plant invertase/pectin methylesterase inhibitor superfamily protein
267308_at	At2g30200	---	2.05401e-05	0.000348602	-1.60564	EMB3147__catalytics;transferases;[acyl-carrier-protein] S-malonyltransferases;binding
249421_at	At5g39830	DEG8	7.50826e-06	0.000177291	-1.60588	DEG8_DEGP8__Trypsin family protein with PDZ domain
247037_at	At5g67070	RALFL34	2.26601e-07	2.05069e-05	-1.60699	RALFL34__ralf-like 34
264741_at	At1g62290	---	0.00151129	0.00787231	-1.60733	Saposin-like aspartyl protease family protein
246251_at	At4g37220	---	0.00372195	0.0152666	-1.60739	Cold acclimation protein WCOR413 family
251968_at	At3g53100	---	0.000114832	0.00120042	-1.60743	GDSL-like Lipase/Acylhydrolase superfamily protein
252878_at	At4g39460	SAMC1	6.34423e-06	0.000159903	-1.6079	SAMC1_SAMT1__S-adenosylmethionine carrier 1
258086_at	At3g25860	LTA2	4.99694e-05	0.000653181	-1.60793	LTA2_PLE2__2-oxoacid dehydrogenases acyltransferase family protein
246395_at	At1g58170	---	0.00201867	0.00975959	-1.60813	Disease resistance-responsive (dirigent-like protein) family protein
250072_at	At5g17210	---	1.11506e-05	0.000231013	-1.60877	Protein of unknown function (DUF1218)
253028_at	At4g38160	pde191	0.000202844	0.00180455	-1.6097	pde191__Mitochondrial transcription termination factor family protein
248224_at	At5g53490	---	6.66593e-06	0.000165361	-1.60982	Tetratricopeptide repeat (TPR)-like superfamily protein
245816_at	At1g26210	---	0.00341822	0.0143723	-1.60985	ATSOFL1_SOFL1__SOB five-like 1
249011_at	At5g44670	---	5.27079e-05	0.000680683	-1.61009	Domain of unknown function (DUF23)
260044_at	At1g73655	---	9.55667e-07	4.81476e-05	-1.6101	FKBP-like peptidyl-prolyl cis-trans isomerase family protein
248493_at	At5g51100	FSD2	1.70091e-05	0.000305495	-1.6103	FSD2__Fe superoxide dismutase 2
256116_at	At1g16858 At1g16860	CPuORF55	0.000152151	0.00147538	-1.61043	CPuORF55__conserved peptide upstream open reading frame 55
264525_at	At1g10060	ATBCAT-1	0.000813835	0.00496707	-1.61053	ATBCAT-1_BCAT-1__branched-chain amino acid transaminase 1
261512_at	At1g71790	---	0.00021371	0.00187202	-1.6106	Subunits of heterodimeric actin filament capping protein Capz superfamily
258691_at	At3g08630	---	1.39944e-05	0.000267346	-1.61077	Protein of unknown function (DUF3411)
261577_at	At1g01080	---	4.1309e-05	0.000570102	-1.61212	RNA-binding (RRM/RBD/RNP motifs) family protein
260284_at	At1g80380	---	2.84141e-05	0.000435568	-1.61243	P-loop containing nucleoside triphosphate hydrolases superfamily protein
267018_at	At2g39140	SVR1	0.000608472	0.0040199	-1.61259	PDE328_SVR1__pseudouridine synthase family protein
245852_at	At5g13510	---	1.83297e-05	0.000321864	-1.61264	EMB3136__Ribosomal protein L10 family protein
251140_at	At5g01090	---	0.000116589	0.001216	-1.61338	Concanavalin A-like lectin family protein
247268_at	At5g64080	---	6.8022e-06	0.000167836	-1.61392	AtXYP1_XYP1__Bifunctional inhibitor/lipid-transfer protein/seed storage 2S albumin superfamily protein
257168_at	At3g24430	HCF101	1.77304e-05	0.000314732	-1.6141	HCF101__ATP binding
250777_at	At5g05440	---	0.000139395	0.00138243	-1.6142	PYL5_RCAR8__Polyketide cyclase/dehydrase and lipid transport superfamily protein
260041_at	At1g68780	---	7.18627e-05	0.00085508	-1.61438	RNI-like superfamily protein
247714_at	At5g59340	WOX2	0.00622405	0.022131	-1.61491	WOX2__WUSCHEL related homeobox 2
250012_x_at	At5g18060	---	0.00125764	0.00687769	-1.61584	SAUR-like auxin-responsive protein family
246103_at	At5g28640	AN3	0.000380348	0.0028328	-1.61595	AN3_ATGIF1_GIF_GIF1__SSXT family protein
267533_at	At2g42070	ATNUDX23	4.42933e-05	0.000598183	-1.61623	ATNUDT23_ATNUDX23_NUDX23__nudix hydrolase homolog 23
258895_at	At3g05600	---	0.000990661	0.00578964	-1.61655	alpha/beta-Hydrolases superfamily protein
256066_at	At1g06980	---	0.00249957	0.0114167	-1.61731	unknown protein; FUNCTIONS IN: molecular_function unknown; INVOLVED IN: biological_process unknown; LOCATED IN: endomembrane system; EXPRESSED IN: sepal, male gametophyte, carpel; EXPRESSED DURING: 4 anthesis; BEST Arabidopsis thaliana protein match is: unknown protein (TAIR:AT2G30230.1); Has 159 Blast hits to 159 proteins in 13 species: Archae - 0; Bacteria - 0; Metazoa - 0; Fungi - 0; Plants - …
257003_at	At3g14110	FLU	2.66861e-06	9.01421e-05	-1.61766	FLU__Tetratricopeptide repeat (TPR)-like superfamily protein
252501_at	At3g46880	---	0.00529604	0.0196149	-1.61799	unknown protein; FUNCTIONS IN: molecular_function unknown; INVOLVED IN: biological_process unknown; LOCATED IN: chloroplast; EXPRESSED IN: 14 plant structures; EXPRESSED DURING: 9 growth stages; BEST Arabidopsis thaliana protein match is: unknown protein (TAIR:AT5G59080.1); Has 51 Blast hits to 51 proteins in 8 species: Archae - 0; Bacteria - 0; Metazoa - 0; Fungi - 0; Plants - 51; Viruses - 0; O…
250262_at	At5g13410	---	4.11589e-06	0.00011877	-1.61805	FKBP-like peptidyl-prolyl cis-trans isomerase family protein
263473_at	At2g31750	UGT74D1	0.0011648	0.00652802	-1.61873	UGT74D1__UDP-glucosyl transferase 74D1
248380_at	At5g51820	PGM	6.47749e-05	0.000793502	-1.61894	ATPGMP_PGM_PGM1_STF1__phosphoglucomutase
265869_at	At2g01760	ARR14	0.0010687	0.00614339	-1.61926	ARR14_RR14__response regulator 14
262634_at	At1g06690	---	9.73092e-05	0.00106457	-1.62101	NAD(P)-linked oxidoreductase superfamily protein
263880_at	At2g21960	---	4.66084e-05	0.000619906	-1.62121	unknown protein; LOCATED IN: chloroplast; EXPRESSED IN: 22 plant structures; EXPRESSED DURING: 13 growth stages; BEST Arabidopsis thaliana protein match is: unknown protein (TAIR:AT1G56180.1); Has 224 Blast hits to 222 proteins in 59 species: Archae - 0; Bacteria - 65; Metazoa - 0; Fungi - 0; Plants - 134; Viruses - 0; Other Eukaryotes - 25 (source: NCBI BLink).
258156_at	At3g18050	---	3.92337e-05	0.000547352	-1.62134	unknown protein; BEST Arabidopsis thaliana protein match is: unknown protein (TAIR:AT4G28100.1); Has 67 Blast hits to 66 proteins in 12 species: Archae - 0; Bacteria - 0; Metazoa - 0; Fungi - 0; Plants - 67; Viruses - 0; Other Eukaryotes - 0 (source: NCBI BLink).
249551_at	At5g38220	---	7.32395e-05	0.00086784	-1.62195	alpha/beta-Hydrolases superfamily protein
257413_at	At1g22910	---	2.95907e-05	0.000446253	-1.62257	RNA-binding (RRM/RBD/RNP motifs) family protein
260109_at	At1g63260	TET10	0.000186914	0.00170472	-1.62332	TET10__tetraspanin10
256160_at	At1g30120	PDH-E1 BETA	3.6851e-05	0.000523068	-1.62333	PDH-E1 BETA__pyruvate dehydrogenase E1 beta
263629_at	At2g04850	---	0.000655734	0.0042324	-1.62394	Auxin-responsive family protein
245981_at	At5g13100	---	2.68227e-06	9.01421e-05	-1.62403	unknown protein; Has 1807 Blast hits to 1807 proteins in 277 species: Archae - 0; Bacteria - 0; Metazoa - 736; Fungi - 347; Plants - 385; Viruses - 0; Other Eukaryotes - 339 (source: NCBI BLink).
258462_at	At3g17350	---	6.36555e-05	0.000783957	-1.62406	unknown protein; FUNCTIONS IN: molecular_function unknown; INVOLVED IN: biological_process unknown; LOCATED IN: endomembrane system; EXPRESSED IN: 19 plant structures; EXPRESSED DURING: 13 growth stages; BEST Arabidopsis thaliana protein match is: unknown protein (TAIR:AT5G50290.1); Has 203 Blast hits to 203 proteins in 13 species: Archae - 0; Bacteria - 0; Metazoa - 0; Fungi - 0; Plants - 203; V…
254794_at	At4g12970	---	1.82126e-06	7.15025e-05	-1.62479	EPFL9_STOMAGEN__stomagen
259391_s_at	At1g06350 At1g06360	---	3.19213e-05	0.000473048	-1.62537	Fatty acid desaturase family protein
250512_at	At5g09995	---	0.00031404	0.00247581	-1.62564	unknown protein; BEST Arabidopsis thaliana protein match is: unknown protein (TAIR:AT1G08530.1); Has 30201 Blast hits to 17322 proteins in 780 species: Archae - 12; Bacteria - 1396; Metazoa - 17338; Fungi - 3422; Plants - 5037; Viruses - 0; Other Eukaryotes - 2996 (source: NCBI BLink).
246011_at	At5g08330	---	1.02158e-05	0.000217574	-1.62734	AtTCP11_TCP11__TCP family transcription factor
253384_at	At4g32915	---	4.23921e-08	8.79042e-06	-1.62743	FUNCTIONS IN: molecular_function unknown; INVOLVED IN: regulation of translational fidelity; LOCATED IN: chloroplast; EXPRESSED IN: 22 plant structures; EXPRESSED DURING: 13 growth stages; CONTAINS InterPro DOMAIN/s: Glu-tRNAGln amidotransferase, C subunit (InterPro:IPR003837); Has 30201 Blast hits to 17322 proteins in 780 species: Archae - 12; Bacteria - 1396; Metazoa - 17338; Fungi - 3422; Plan…
246114_at	At5g20250	DIN10	0.00110262	0.00627509	-1.62746	DIN10_RS6__Raffinose synthase family protein
258938_at	At3g10080	---	0.000333093	0.00256771	-1.62807	RmlC-like cupins superfamily protein
247447_at	At5g62730	---	4.47745e-05	0.000602896	-1.6288	Major facilitator superfamily protein
255962_at	At1g22330	---	0.000310065	0.0024532	-1.62895	RNA-binding (RRM/RBD/RNP motifs) family protein
245150_at	At2g47590	PHR2	8.1524e-05	0.000942028	-1.62907	PHR2__photolyase/blue-light receptor 2
248607_at	At5g49480	ATCP1	0.00365729	0.015077	-1.62916	ATCP1_CP1__Ca2+-binding protein 1
252272_at	At3g49670	BAM2	0.00215095	0.0102455	-1.6293	BAM2__Leucine-rich receptor-like protein kinase family protein
267152_at	At2g31040	---	4.77243e-06	0.000132432	-1.62933	ATP synthase protein I -related
250621_at	At5g07250	ATRBL3	0.00028447	0.00230285	-1.63	ATRBL3_RBL3__RHOMBOID-like protein 3
262304_at	At1g70890	MLP43	9.8986e-07	4.92985e-05	-1.63053	MLP43__MLP-like protein 43
251977_at	At3g53250	---	0.00174561	0.00873379	-1.63091	SAUR-like auxin-responsive protein family
246466_at	At5g17010	---	1.81511e-06	7.13838e-05	-1.63094	Major facilitator superfamily protein
256698_at	At3g20680	---	0.000103674	0.0011139	-1.63136	Domain of unknown function (DUF1995)
261488_at	At1g14345	---	8.92003e-05	0.0010018	-1.63178	NAD(P)-linked oxidoreductase superfamily protein
263763_at	At2g21385	---	0.000123505	0.00126387	-1.63276	unknown protein.
258038_at	At3g21260	---	2.86706e-05	0.000437735	-1.63329	GLTP3__Glycolipid transfer protein (GLTP) family protein
248382_at	At5g51890	---	0.00214461	0.0102254	-1.63333	Peroxidase superfamily protein
254122_at	At4g24510	CER2	0.00132078	0.00712896	-1.63408	CER2_VC-2_VC2__HXXXD-type acyl-transferase family protein
251720_at	At3g56160	---	0.000353578	0.00267499	-1.63409	Sodium Bile acid symporter family
245676_at	At1g56670	---	0.00293467	0.0128409	-1.63426	GDSL-like Lipase/Acylhydrolase superfamily protein
264770_at	At1g23030	---	0.00392524	0.01583	-1.63529	ARM repeat superfamily protein
266225_at	At2g28900	ATOEP16-1	8.27417e-05	0.000952497	-1.63562	ATOEP16-1_ATOEP16-L_OEP16_OEP16-1__outer plastid envelope protein 16-1
254787_at	At4g12690	---	0.000460041	0.00325684	-1.63653	Plant protein of unknown function (DUF868)
266742_at	At2g03050	---	6.54799e-05	0.000799971	-1.63656	EMB93_SOLDAT10__Mitochondrial transcription termination factor family protein
258684_at	At3g08680	---	0.000264819	0.00219223	-1.63678	Leucine-rich repeat protein kinase family protein
246505_at	At5g16250	---	0.00513042	0.0192001	-1.63678	unknown protein; BEST Arabidopsis thaliana protein match is: unknown protein (TAIR:AT3G02640.1); Has 1807 Blast hits to 1807 proteins in 277 species: Archae - 0; Bacteria - 0; Metazoa - 736; Fungi - 347; Plants - 385; Viruses - 0; Other Eukaryotes - 339 (source: NCBI BLink).
260107_at	At1g66430	---	1.42118e-05	0.000270124	-1.63717	pfkB-like carbohydrate kinase family protein
266857_at	At2g26900	---	7.24778e-06	0.000174574	-1.63729	BASS2__Sodium Bile acid symporter family
265959_at	At2g37240	---	1.40995e-05	0.000268496	-1.63775	Thioredoxin superfamily protein
267158_at	At2g37640	EXP3	0.00028828	0.00232767	-1.63833	ATEXP3_ATEXPA3_ATHEXP ALPHA 1.9_EXP3__Barwin-like endoglucanases superfamily protein
258232_at	At3g27750	---	0.00149782	0.00782533	-1.63843	EMB3123__FUNCTIONS IN: molecular_function unknown; INVOLVED IN: biological_process unknown; LOCATED IN: chloroplast; EXPRESSED IN: 16 plant structures; EXPRESSED DURING: 12 growth stages; BEST Arabidopsis thaliana protein match is: Vacuolar sorting protein 9 (VPS9) domain (TAIR:AT5G09320.1); Has 106 Blast hits to 106 proteins in 16 species: Archae - 0; Bacteria - 0; Metazoa - 0; Fungi - 4; Plants…
249336_at	At5g41070	DRB5	0.00030409	0.00242189	-1.63844	DRB5__dsRNA-binding protein 5
248409_at	At5g51545	LPA2	1.74197e-06	6.93488e-05	-1.63943	LPA2__low psii accumulation2
260548_at	At2g43360	BIO2	4.24943e-05	0.000581068	-1.6399	BIO2_BIOB__Radical SAM superfamily protein
258432_at	At3g16570	RALFL23	5.21327e-06	0.000139571	-1.64018	ATRALF23_RALF23__rapid alkalinization factor 23
264974_at	At1g27050	ATHB54	3.49339e-05	0.00050465	-1.64048	homeobox protein 54
257856_at	At3g12930	---	2.76603e-05	0.000426304	-1.64071	Lojap-related protein
261727_at	At1g76090	SMT3	0.00756408	0.0255832	-1.64079	SMT3__sterol methyltransferase 3
266979_at	At2g39470	PPL2	5.63191e-06	0.000146648	-1.64148	PnsL1_PPL2__PsbP-like protein 2
264100_at	At1g78970	LUP1	7.8613e-05	0.000917688	-1.6428	ATLUP1_LUP1__lupeol synthase 1
260229_at	At1g74370	---	9.84079e-05	0.00107298	-1.64315	RING/U-box superfamily protein
265938_at	At2g19620	---	0.000111597	0.00117576	-1.64323	NDL3__N-MYC downregulated-like 3
262572_at	At1g15140	---	4.79787e-09	2.82936e-06	-1.64511	FAD/NAD(P)-binding oxidoreductase
256215_at	At1g50900	---	0.00042486	0.00306916	-1.6453	GDC1_LTD__Ankyrin repeat family protein
251219_at	At3g62390	---	5.08157e-06	0.000137395	-1.64627	TBL6__TRICHOME BIREFRINGENCE-LIKE 6
253252_at	At4g34740	ATASE2	5.02265e-06	0.000136928	-1.64711	ASE2_ATASE2_ATPURF2_CIA1__GLN phosphoribosyl pyrophosphate amidotransferase 2
257909_at	At3g25480	---	0.00341418	0.0143606	-1.64723	Rhodanese/Cell cycle control phosphatase superfamily protein
255411_at	At4g03110	---	0.000386934	0.00286837	-1.64814	AtRBP-DR1_RBP-DR1__RNA-binding protein-defense related 1
247747_at	At5g59000	---	0.000373706	0.002793	-1.64829	RING/FYVE/PHD zinc finger superfamily protein
260547_at	At2g43550	---	0.00803282	0.0266243	-1.64854	Scorpion toxin-like knottin superfamily protein
256612_at	At3g29280	---	2.2638e-06	8.10634e-05	-1.64861	unknown protein; Has 24 Blast hits to 24 proteins in 9 species: Archae - 0; Bacteria - 0; Metazoa - 0; Fungi - 0; Plants - 24; Viruses - 0; Other Eukaryotes - 0 (source: NCBI BLink).
257890_s_at	At3g17070 At3g42570	---	0.00101194	0.005884	-1.64921	Peroxidase family protein
245783_s_at	At1g35170 At1g35180	---	0.00100415	0.00585195	-1.64955	TRAM, LAG1 and CLN8 (TLC) lipid-sensing domain containing protein
247716_at	At5g59350	---	0.00942614	0.0299041	-1.65044	unknown protein; FUNCTIONS IN: molecular_function unknown; INVOLVED IN: biological_process unknown; LOCATED IN: endomembrane system; EXPRESSED IN: 23 plant structures; EXPRESSED DURING: 13 growth stages; Has 1807 Blast hits to 1807 proteins in 277 species: Archae - 0; Bacteria - 0; Metazoa - 736; Fungi - 347; Plants - 385; Viruses - 0; Other Eukaryotes - 339 (source: NCBI BLink).
247139_at	At5g66090	---	2.09454e-06	7.76855e-05	-1.65067	unknown protein; FUNCTIONS IN: molecular_function unknown; LOCATED IN: chloroplast, chloroplast stroma; EXPRESSED IN: 21 plant structures; EXPRESSED DURING: 13 growth stages; Has 30201 Blast hits to 17322 proteins in 780 species: Archae - 12; Bacteria - 1396; Metazoa - 17338; Fungi - 3422; Plants - 5037; Viruses - 0; Other Eukaryotes - 2996 (source: NCBI BLink).
246483_at	At5g16000	NIK1	4.68454e-05	0.000622332	-1.65129	NIK1__NSP-interacting kinase 1
264209_at	At1g22740	RABG3B	0.000195929	0.00176506	-1.65151	ATRABG3B_RAB7_RAB75_RABG3B__RAB GTPase homolog G3B
251154_at	At3g63110	ATIPT3	0.000328513	0.00254335	-1.65162	ATIPT3_IPT3__isopentenyltransferase 3
248962_at	At5g45680	FKBP13	8.97017e-06	0.000199814	-1.65218	ATFKBP13_FKBP13__FK506-binding protein 13
249807_at	At5g23870	---	5.86355e-05	0.000738529	-1.65258	Pectinacetylesterase family protein
266889_at	At2g44640	---	1.0406e-06	5.09855e-05	-1.6532	FUNCTIONS IN: molecular_function unknown; INVOLVED IN: biological_process unknown; LOCATED IN: mitochondrion, chloroplast, plasma membrane, plastid, chloroplast envelope; EXPRESSED IN: 23 plant structures; EXPRESSED DURING: 13 growth stages; CONTAINS InterPro DOMAIN/s: Protein of unknown function DUF3769 (InterPro:IPR022244); BEST Arabidopsis thaliana protein match is: pigment defective 320 (TAIR…
262700_at	At1g76020	---	0.00044406	0.00317277	-1.65333	Thioredoxin superfamily protein
265419_at	At2g20840	---	8.7205e-05	0.000989132	-1.65354	Secretory carrier membrane protein (SCAMP) family protein
251058_at	At5g01790	---	6.41794e-05	0.000788314	-1.65355	unknown protein; FUNCTIONS IN: molecular_function unknown; INVOLVED IN: biological_process unknown; LOCATED IN: chloroplast; EXPRESSED IN: 19 plant structures; EXPRESSED DURING: 13 growth stages; Has 121 Blast hits to 121 proteins in 12 species: Archae - 0; Bacteria - 0; Metazoa - 0; Fungi - 0; Plants - 121; Viruses - 0; Other Eukaryotes - 0 (source: NCBI BLink).
259592_at	At1g27950	LTPG1	2.61994e-06	8.93287e-05	-1.65497	LTPG1__glycosylphosphatidylinositol-anchored lipid protein transfer 1
257180_at	At3g13180	---	0.000157516	0.00151281	-1.65515	NOL1/NOP2/sun family protein / antitermination NusB domain-containing protein
262730_at	At1g16390	ATOCT3	0.000618227	0.00406743	-1.65579	ATOCT3_OCT3__organic cation/carnitine transporter 3
246158_at	At5g19855	---	0.000279827	0.00227796	-1.65582	AtRbcX2_RbcX2__Chaperonin-like RbcX protein
256503_at	At1g75250	ATRL6	0.000732652	0.0045836	-1.65656	ATRL6_RL6_RSM3__RAD-like 6
257908_at	At3g25410	---	6.04945e-06	0.000155043	-1.6566	Sodium Bile acid symporter family
247461_at	At5g62100	ATBAG2	0.00068585	0.00436717	-1.65665	ATBAG2_BAG2__BCL-2-associated athanogene 2
251784_at	At3g55330	PPL1	4.58316e-06	0.000129224	-1.65678	PPL1__PsbP-like protein 1
245933_at	At5g09320	VPS9B	0.000217904	0.00189927	-1.65678	VPS9B__Vacuolar sorting protein 9 (VPS9) domain
247734_at	At5g59400	---	0.000137482	0.00137002	-1.6568	FUNCTIONS IN: molecular_function unknown; INVOLVED IN: biological_process unknown; LOCATED IN: chloroplast; EXPRESSED IN: 23 plant structures; EXPRESSED DURING: 13 growth stages; BEST Arabidopsis thaliana protein match is: PGR5-like B (TAIR:AT4G11960.1); Has 30201 Blast hits to 17322 proteins in 780 species: Archae - 12; Bacteria - 1396; Metazoa - 17338; Fungi - 3422; Plants - 5037; Viruses - 0; …
264466_at	At1g10380	---	0.00013114	0.00132113	-1.65689	Putative membrane lipoprotein
255709_at	At4g00180	YAB3	0.000106665	0.00113799	-1.65716	YAB3__Plant-specific transcription factor YABBY family protein
255691_at	At4g00370	ANTR2	2.43448e-07	2.16471e-05	-1.65733	ANTR2_PHT4;4__Major facilitator superfamily protein
260371_at	At1g69690	---	0.000423782	0.00306482	-1.65885	AtTCP15_TCP15__TCP family transcription factor
246736_at	At5g27560	---	0.00025373	0.00212336	-1.65938	Domain of unknown function (DUF1995)
258386_at	At3g15520	---	0.000104957	0.00112411	-1.65964	Cyclophilin-like peptidyl-prolyl cis-trans isomerase family protein
252481_at	At3g46630	---	9.74681e-06	0.00020974	-1.66017	Protein of unknown function (DUF3223)
266921_at	At2g45970	CYP86A8	0.000306147	0.00243287	-1.66017	CYP86A8_LCR__cytochrome P450, family 86, subfamily A, polypeptide 8
246926_at	At5g25240	---	0.0042658	0.0168374	-1.66033	unknown protein; FUNCTIONS IN: molecular_function unknown; INVOLVED IN: biological_process unknown; LOCATED IN: cellular_component unknown; EXPRESSED IN: 23 plant structures; EXPRESSED DURING: 13 growth stages; Has 1807 Blast hits to 1807 proteins in 277 species: Archae - 0; Bacteria - 0; Metazoa - 736; Fungi - 347; Plants - 385; Viruses - 0; Other Eukaryotes - 339 (source: NCBI BLink).
249929_at	At5g22340	---	9.21755e-06	0.000201852	-1.66192	unknown protein; FUNCTIONS IN: molecular_function unknown; INVOLVED IN: biological_process unknown; LOCATED IN: chloroplast; EXPRESSED IN: 22 plant structures; EXPRESSED DURING: 13 growth stages; Has 43 Blast hits to 43 proteins in 15 species: Archae - 0; Bacteria - 0; Metazoa - 0; Fungi - 0; Plants - 42; Viruses - 0; Other Eukaryotes - 1 (source: NCBI BLink).
260364_at	At1g70560	TAA1	7.81101e-05	0.000912285	-1.6623	CKRC1_SAV3_TAA1_WEI8__tryptophan aminotransferase of Arabidopsis 1
246597_at	At5g14760	AO	5.09659e-05	0.000663925	-1.66256	AO__L-aspartate oxidase
252688_at	At3g44020	---	4.58651e-05	0.000612161	-1.6628	thylakoid lumenal P17.1 protein
249798_at	At5g23730	---	7.33133e-05	0.000867935	-1.66347	EFO2_RUP2__Transducin/WD40 repeat-like superfamily protein
255538_at	At4g01680	MYB55	0.00615472	0.0219221	-1.66392	AtMYB55_MYB55__myb domain protein 55
260770_at	At1g49200	---	0.000309973	0.0024532	-1.66443	RING/U-box superfamily protein
264738_at	At1g62250	---	0.000198357	0.00177991	-1.66504	unknown protein; LOCATED IN: chloroplast; EXPRESSED IN: 23 plant structures; EXPRESSED DURING: 15 growth stages; Has 30 Blast hits to 30 proteins in 13 species: Archae - 0; Bacteria - 0; Metazoa - 0; Fungi - 0; Plants - 30; Viruses - 0; Other Eukaryotes - 0 (source: NCBI BLink).
250563_at	At5g08050	---	2.82907e-05	0.000434845	-1.66514	Protein of unknown function (DUF1118)
249750_at	At5g24570	---	0.000815007	0.00497005	-1.66532	unknown protein; Has 30201 Blast hits to 17322 proteins in 780 species: Archae - 12; Bacteria - 1396; Metazoa - 17338; Fungi - 3422; Plants - 5037; Viruses - 0; Other Eukaryotes - 2996 (source: NCBI BLink).
261638_at	At1g49975	---	0.000380406	0.0028328	-1.66553	INVOLVED IN: photosynthesis; LOCATED IN: photosystem I, chloroplast, thylakoid membrane; EXPRESSED IN: 20 plant structures; EXPRESSED DURING: 13 growth stages; CONTAINS InterPro DOMAIN/s: Photosystem I reaction centre subunit N (InterPro:IPR008796); Has 34 Blast hits to 34 proteins in 14 species: Archae - 0; Bacteria - 0; Metazoa - 0; Fungi - 0; Plants - 34; Viruses - 0; Other Eukaryotes - 0 (sou…
264307_at	At1g61900	---	1.57531e-05	0.000289082	-1.66627	unknown protein; BEST Arabidopsis thaliana protein match is: unknown protein (TAIR:AT2G30700.1).
256528_at	At1g66140	ZFP4	4.51484e-05	0.000605672	-1.66681	ZFP4__zinc finger protein 4
253391_at	At4g32590	---	1.20823e-05	0.000244759	-1.66807	2Fe-2S ferredoxin-like superfamily protein
254414_at	254414_at	HSA32	0.000587777	0.00391794	-1.66817
253283_at	At4g34090	---	9.60735e-06	0.000207522	-1.66917	unknown protein; FUNCTIONS IN: molecular_function unknown; INVOLVED IN: biological_process unknown; EXPRESSED IN: 22 plant structures; EXPRESSED DURING: 13 growth stages; BEST Arabidopsis thaliana protein match is: unknown protein (TAIR:AT2G23370.1).
260542_at	At2g43560	---	3.12026e-06	9.85777e-05	-1.6692	FKBP-like peptidyl-prolyl cis-trans isomerase family protein
262232_at	At1g68600	---	0.0119014	0.0355515	-1.66944	Aluminium activated malate transporter family protein
259375_at	At3g16370	---	4.17402e-05	0.00057459	-1.66993	GDSL-like Lipase/Acylhydrolase superfamily protein
249383_at	At5g39860	PRE1	0.00026711	0.00220354	-1.67055	BHLH136_BNQ1_PRE1__basic helix-loop-helix (bHLH) DNA-binding family protein
245712_at	At5g04360	ATLDA	3.68973e-07	2.70018e-05	-1.6707	ATLDA_ATPU1_LDA_PU1__limit dextrinase
262566_at	At1g34310	ARF12	0.000237936	0.00203063	-1.67103	ARF12__auxin response factor 12
260889_at	At1g29120	---	1.92259e-05	0.000333493	-1.67255	Hydrolase-like protein family
263674_at	At2g04790	---	0.000308359	0.00244564	-1.67273	unknown protein; FUNCTIONS IN: molecular_function unknown; INVOLVED IN: biological_process unknown; EXPRESSED IN: 17 plant structures; EXPRESSED DURING: 11 growth stages; Has 33 Blast hits to 33 proteins in 10 species: Archae - 0; Bacteria - 0; Metazoa - 0; Fungi - 0; Plants - 33; Viruses - 0; Other Eukaryotes - 0 (source: NCBI BLink).
249063_at	At5g44110	POP1	0.00133941	0.00720906	-1.6731	ABCI21_ATNAP2_ATPOP1_POP1__P-loop containing nucleoside triphosphate hydrolases superfamily protein
254110_at	At4g25260	---	7.09323e-05	0.000846216	-1.67374	Plant invertase/pectin methylesterase inhibitor superfamily protein
245361_at	At4g17790	---	0.00010206	0.00110019	-1.67388	SNARE associated Golgi protein family
248401_at	At5g52110	HCF208	2.95449e-06	9.51863e-05	-1.67417	CCB2_HCF208__Protein of unknown function (DUF2930)
251395_at	At2g45470	FLA8	0.00103947	0.00601488	-1.6748	AGP8_FLA8__FASCICLIN-like arabinogalactan protein 8
262868_at	At1g64980	---	0.00141602	0.00751672	-1.67595	Nucleotide-diphospho-sugar transferases superfamily protein
264962_at	At1g77110	PIN6	6.1209e-05	0.000764609	-1.67631	PIN6__Auxin efflux carrier family protein
248789_at	At5g47440	---	0.00683899	0.0237294	-1.67634	Plant protein of unknown function (DUF828) with plant pleckstrin homology-like region
254011_at	At4g26370	---	9.0985e-05	0.0010145	-1.67647	antitermination NusB domain-containing protein
258222_at	At3g15680	---	2.34376e-06	8.31434e-05	-1.67657	Ran BP2/NZF zinc finger-like superfamily protein
251241_s_at	At3g62460 At3g62530	---	8.87735e-05	0.000997991	-1.67667	Putative endonuclease or glycosyl hydrolase
256673_at	At3g52370	FLA15	0.000819183	0.0049908	-1.67714	FLA15__FASCICLIN-like arabinogalactan protein 15 precursor
267358_at	At2g39890	PROT1	0.000160339	0.0015309	-1.67757	ATPROT1_PROT1__proline transporter 1
247443_at	At5g62720	---	7.53646e-05	0.000887947	-1.67758	Integral membrane HPP family protein
259603_at	At1g56500	---	1.3212e-05	0.000257418	-1.67802	haloacid dehalogenase-like hydrolase family protein
262175_at	At1g74880	NDH-O	3.42003e-07	2.58314e-05	-1.67809	NDH-O_NdhO__NAD(P)H:plastoquinone dehydrogenase complex subunit O
259871_at	At1g76800	---	0.0033413	0.0141375	-1.67819	Vacuolar iron transporter (VIT) family protein
263002_at	At1g54200	---	3.59518e-05	0.000514144	-1.67838	unknown protein; BEST Arabidopsis thaliana protein match is: unknown protein (TAIR:AT3G13980.1); Has 1084 Blast hits to 581 proteins in 136 species: Archae - 0; Bacteria - 72; Metazoa - 212; Fungi - 78; Plants - 102; Viruses - 0; Other Eukaryotes - 620 (source: NCBI BLink).
267544_at	At2g32720	CB5-B	0.000176909	0.00164147	-1.67956	ATCB5-B_B5 #4_CB5-B__cytochrome B5 isoform B
265120_at	At1g62640	KAS III	0.000717689	0.00451351	-1.6812	KAS III__3-ketoacyl-acyl carrier protein synthase III
252116_at	At3g51510	---	0.000591895	0.00394078	-1.68127	unknown protein; FUNCTIONS IN: molecular_function unknown; INVOLVED IN: biological_process unknown; LOCATED IN: chloroplast thylakoid membrane, chloroplast; EXPRESSED IN: 22 plant structures; EXPRESSED DURING: 13 growth stages; Has 42 Blast hits to 42 proteins in 19 species: Archae - 0; Bacteria - 0; Metazoa - 0; Fungi - 0; Plants - 40; Viruses - 0; Other Eukaryotes - 2 (source: NCBI BLink).
252949_at	At4g38670	---	0.00234677	0.0108901	-1.68179	Pathogenesis-related thaumatin superfamily protein
260011_at	At1g68110	---	0.00438781	0.0171578	-1.68191	ENTH/ANTH/VHS superfamily protein
249282_at	At5g41760	---	0.000413205	0.00300932	-1.68399	Nucleotide-sugar transporter family protein
247826_at	At5g58480	---	0.000140625	0.0013904	-1.68425	O-Glycosyl hydrolases family 17 protein
251575_at	At3g58120	BZIP61	0.00180587	0.00897231	-1.68426	ATBZIP61_BZIP61__Basic-leucine zipper (bZIP) transcription factor family protein
248080_at	At5g55380	---	7.5445e-05	0.000888436	-1.68454	MBOAT (membrane bound O-acyl transferase) family protein
247246_at	At5g64620	C/VIF2	6.32832e-05	0.000780264	-1.68488	ATC/VIF2_C/VIF2__cell wall / vacuolar inhibitor of fructosidase 2
260506_at	At1g47210	CYCA3;2	0.00559549	0.020405	-1.68501	CYCA3;2__cyclin-dependent protein kinase 3;2
258972_at	At3g01920	---	1.09205e-05	0.000227277	-1.68524	DHBP synthase RibB-like alpha/beta domain
251087_at	At5g01460	---	2.67547e-05	0.000415153	-1.68552	LMBR1-like membrane protein
267092_at	At2g38120	AUX1	9.29578e-05	0.00103186	-1.68558	AUX1_MAP1_PIR1_WAV5__Transmembrane amino acid transporter family protein
265967_at	At2g37450	---	0.000111889	0.00117721	-1.68764	nodulin MtN21 /EamA-like transporter family protein
266620_at	At2g35450	---	0.000159155	0.00152343	-1.68804	catalytics;hydrolases
259958_at	At1g53730	SRF6	2.02115e-07	1.91296e-05	-1.68822	SRF6__STRUBBELIG-receptor family 6
266774_at	At2g29050	ATRBL1	3.84179e-07	2.74561e-05	-1.68854	ATRBL1_RBL1__RHOMBOID-like 1
250371_at	At5g11450	---	2.12691e-06	7.83759e-05	-1.68856	PPD5__Mog1/PsbP/DUF1795-like photosystem II reaction center PsbP family protein
253650_at	At4g30020	---	0.000824356	0.0050183	-1.68871	PA-domain containing subtilase family protein
255798_at	At2g33255	---	7.35507e-06	0.000175859	-1.6891	Haloacid dehalogenase-like hydrolase (HAD) superfamily protein
253233_at	At4g34290	---	3.93135e-05	0.000548131	-1.68966	SWIB/MDM2 domain superfamily protein
263809_at	At2g04570	---	0.000857497	0.00518133	-1.6898	GDSL-like Lipase/Acylhydrolase superfamily protein
255690_at	At4g00360	CYP86A2	7.50826e-06	0.000177291	-1.69085
251899_at	At3g54400	---	0.000112758	0.00118363	-1.69127	Eukaryotic aspartyl protease family protein
245698_at	At5g04160	---	1.3807e-05	0.000265042	-1.69214	Nucleotide-sugar transporter family protein
251586_at	At3g58070	GIS	0.000765995	0.00474405	-1.6929	GIS__C2H2 and C2HC zinc fingers superfamily protein
248656_at	At5g48460	---	0.00228618	0.0107102	-1.69301	Actin binding Calponin homology (CH) domain-containing protein
258857_at	At3g02110	scpl25	6.81351e-06	0.000167836	-1.69361	scpl25__serine carboxypeptidase-like 25
262786_at	At1g10740	---	3.64672e-05	0.000519886	-1.69364	alpha/beta-Hydrolases superfamily protein
259093_at	At3g04860	---	4.89752e-05	0.000643134	-1.69408	Plant protein of unknown function (DUF868)
259664_at	At1g55330	AGP21	2.07827e-06	7.74596e-05	-1.6947	AGP21_ATAGP21__arabinogalactan protein 21
261788_at	At1g15980	NDF1	5.11505e-06	0.00013741	-1.69477	NDF1_NDH48_PnsB1__NDH-dependent cyclic electron flow 1
258976_at	At3g01980	---	3.447e-06	0.000105426	-1.69513	NAD(P)-binding Rossmann-fold superfamily protein
246427_at	At5g17400	ER-ANT1	3.32982e-05	0.00048688	-1.69547	ER-ANT1__endoplasmic reticulum-adenine nucleotide transporter 1
247415_at	At5g63060	---	2.58647e-06	8.86429e-05	-1.69553	Sec14p-like phosphatidylinositol transfer family protein
261016_at	At1g26560	BGLU40	0.000331136	0.00255608	-1.6958	BGLU40__beta glucosidase 40
261607_at	At1g49660	AtCXE5	0.00144476	0.00762116	-1.69683	AtCXE5_CXE5__carboxyesterase 5
265430_at	At2g20700	---	0.00082651	0.00502709	-1.69694	LLG2__LORELEI-LIKE-GPI ANCHORED PROTEIN 2
257381_at	At2g37950	---	0.00108213	0.00619424	-1.69727	RING/FYVE/PHD zinc finger superfamily protein
246159_at	At5g20935	---	5.19107e-05	0.000672775	-1.69786	unknown protein; CONTAINS InterPro DOMAIN/s: Protein of unknown function DUF3148 (InterPro:IPR021495); Has 30201 Blast hits to 17322 proteins in 780 species: Archae - 12; Bacteria - 1396; Metazoa - 17338; Fungi - 3422; Plants - 5037; Viruses - 0; Other Eukaryotes - 2996 (source: NCBI BLink).
267355_at	At2g39900	---	1.05594e-05	0.000222974	-1.69919	WLIM2a__GATA type zinc finger transcription factor family protein
252659_at	At3g44430	---	0.00180034	0.00895262	-1.6993	unknown protein; FUNCTIONS IN: molecular_function unknown; INVOLVED IN: biological_process unknown; LOCATED IN: mitochondrion; EXPRESSED IN: 20 plant structures; EXPRESSED DURING: 13 growth stages; BEST Arabidopsis thaliana protein match is: unknown protein (TAIR:AT5G41660.1); Has 6 Blast hits to 6 proteins in 1 species: Archae - 0; Bacteria - 0; Metazoa - 0; Fungi - 0; Plants - 6; Viruses - 0; O…
247166_at	At5g65840	---	0.00325605	0.0138668	-1.69999	Thioredoxin superfamily protein
264371_at	At1g12090	ELP	1.63668e-05	0.000296762	-1.70019	ELP__extensin-like protein
250146_at	At5g14660	PDF1B	8.43305e-06	0.000191782	-1.7002	ATDEF2_DEF2_PDF1B__peptide deformylase 1B
259790_s_at	At1g29430 At5g27780	---	0.000395382	0.00291207	-1.70054	SAUR-like auxin-responsive protein family
261728_at	At1g76160	sks5	2.72275e-06	9.09312e-05	-1.70161	sks5__SKU5 similar 5
267318_at	At2g34770	FAH1	0.000386097	0.00286309	-1.70196	ATFAH1_FAH1__fatty acid hydroxylase 1
254810_at	At4g12390	PME1	0.00154375	0.00800295	-1.70217	PME1__pectin methylesterase inhibitor 1
255933_at	At1g12750	ATRBL6	0.000777743	0.00479505	-1.70223	ATRBL6_RBL6__RHOMBOID-like protein 6
255013_at	At4g10000	---	0.00029702	0.00238113	-1.70247	Thioredoxin family protein
248097_at	At5g55260	PPX2	9.70531e-06	0.000209242	-1.70343	PPX-2_PPX2__protein phosphatase X 2
255818_at	At2g33570	---	0.00045354	0.00322081	-1.7035	Domain of unknown function (DUF23)
252105_at	At3g51470	---	2.15949e-05	0.000361925	-1.7036	Protein phosphatase 2C family protein
266264_at	At2g27775	---	1.64966e-05	0.000298641	-1.70497	FUNCTIONS IN: molecular_function unknown; INVOLVED IN: biological_process unknown; LOCATED IN: chloroplast; EXPRESSED IN: 22 plant structures; EXPRESSED DURING: 13 growth stages; BEST Arabidopsis thaliana protein match is: Tetratricopeptide repeat (TPR)-like superfamily protein (TAIR:AT2G27800.1); Has 21 Blast hits to 21 proteins in 5 species: Archae - 0; Bacteria - 0; Metazoa - 0; Fungi - 0; Pla…
253300_at	At4g33580	BCA5	1.5162e-05	0.000282091	-1.70753	ATBCA5_BCA5__beta carbonic anhydrase 5
246911_at	At5g25810	tny	0.000505914	0.00349588	-1.708	tny__Integrase-type DNA-binding superfamily protein
262086_at	At1g56050	---	5.59724e-05	0.000712064	-1.70843	GTP-binding protein-related
251855_at	At3g54690	---	4.19766e-05	0.000576799	-1.70909	SETH3__Sugar isomerase (SIS) family protein
247760_at	At5g59130	---	0.000599233	0.00397364	-1.70992	Subtilase family protein
263677_at	At1g04520	PDLP2	1.45652e-05	0.000273894	-1.71047	PDLP2__plasmodesmata-located protein 2
247347_at	At5g63780	SHA1	1.25358e-05	0.000250582	-1.71067	SHA1__RING/FYVE/PHD zinc finger superfamily protein
252954_at	At4g38660	---	1.09611e-06	5.21966e-05	-1.71119	Pathogenesis-related thaumatin superfamily protein
261220_at	At1g19970	---	0.000669824	0.00430339	-1.71132	ER lumen protein retaining receptor family protein
258719_at	At3g09540	---	0.000215968	0.001886	-1.71155	Pectin lyase-like superfamily protein
261793_at	At1g16080	---	9.56197e-07	4.81476e-05	-1.7117	unknown protein; LOCATED IN: apoplast, chloroplast stroma, chloroplast, chloroplast envelope; EXPRESSED IN: 23 plant structures; EXPRESSED DURING: 14 growth stages; Has 81 Blast hits to 81 proteins in 28 species: Archae - 0; Bacteria - 2; Metazoa - 0; Fungi - 0; Plants - 62; Viruses - 0; Other Eukaryotes - 17 (source: NCBI BLink).
250073_at	At5g17170	ENH1	0.000294377	0.00236359	-1.713	ENH1__rubredoxin family protein
263382_at	At2g40230	---	4.28357e-05	0.000584379	-1.7133	HXXXD-type acyl-transferase family protein
247126_at	At5g66080	---	0.000106521	0.00113699	-1.71354	Protein phosphatase 2C family protein
252853_at	At4g39710	---	1.51821e-06	6.37759e-05	-1.71401	FKBP16-2_PnsL4__FK506-binding protein 16-2
259710_at	At1g77670	---	0.000125964	0.00128155	-1.71444	Pyridoxal phosphate (PLP)-dependent transferases superfamily protein
246202_at	At4g37040	MAP1D	4.65853e-05	0.000619906	-1.71475	MAP1D__methionine aminopeptidase 1D
249554_at	At5g38290	---	6.41198e-05	0.000788024	-1.71516	Peptidyl-tRNA hydrolase family protein
264442_at	At1g27480	---	2.34906e-05	0.000378505	-1.71537	alpha/beta-Hydrolases superfamily protein
260857_at	At1g21880	LYM1	2.66762e-05	0.000414499	-1.71543	LYM1__lysm domain GPI-anchored protein 1 precursor
248404_at	At5g51460	ATTPPA	0.000304461	0.002424	-1.71557	ATTPPA__Haloacid dehalogenase-like hydrolase (HAD) superfamily protein
264963_at	At1g60600	ABC4	2.112e-06	7.79559e-05	-1.717	ABC4__UbiA prenyltransferase family protein
266813_at	At2g44920	---	3.15975e-06	9.94124e-05	-1.7177	Tetratricopeptide repeat (TPR)-like superfamily protein
267630_at	At2g42130	---	6.55829e-05	0.000799971	-1.71799	Plastid-lipid associated protein PAP / fibrillin family protein
265511_at	At2g05540	---	0.00146574	0.00769825	-1.71829	Glycine-rich protein family
262878_at	At1g64770	NDF2	0.000106489	0.00113699	-1.71902	NDF2_NDH45_PnsB2__NDH-dependent cyclic electron flow 1
254656_at	At4g18070	---	1.25566e-05	0.000250582	-1.7192	unknown protein; BEST Arabidopsis thaliana protein match is: unknown protein (TAIR:AT1G29530.1); Has 30201 Blast hits to 17322 proteins in 780 species: Archae - 12; Bacteria - 1396; Metazoa - 17338; Fungi - 3422; Plants - 5037; Viruses - 0; Other Eukaryotes - 2996 (source: NCBI BLink).
261309_at	At1g48598 At1g48600	CPuORF31	8.53935e-05	0.000974888	-1.71946	CPuORF31__conserved peptide upstream open reading frame 31
266521_at	At2g24020	---	1.11644e-05	0.000231047	-1.71969	Uncharacterised BCR, YbaB family COG0718
256964_at	At3g13520	AGP12	2.83409e-06	9.28815e-05	-1.71992	AGP12_ATAGP12__arabinogalactan protein 12
253855_at	At4g28050	TET7	2.83636e-05	0.000435086	-1.72045	TET7__tetraspanin7
257190_at	At3g13120	---	3.63709e-06	0.000108423	-1.72062	Ribosomal protein S10p/S20e family protein
262980_at	At1g75680	AtGH9B7	6.11391e-08	9.75233e-06	-1.72231	AtGH9B7_GH9B7__glycosyl hydrolase 9B7
263442_at	At2g28605	---	0.000231016	0.00198623	-1.72237	Photosystem II reaction center PsbP family protein
253050_at	At4g37450	AGP18	6.09023e-05	0.000761613	-1.72247	AGP18_ATAGP18__arabinogalactan protein 18
245291_at	At4g16155	---	0.000143039	0.00141182	-1.72629	dihydrolipoyl dehydrogenases
254221_at	At4g23820	---	0.000251398	0.00210978	-1.7274	Pectin lyase-like superfamily protein
246007_at	At5g08410	FTRA2	5.77158e-05	0.000728151	-1.72748	FTRA2__ferredoxin/thioredoxin reductase subunit A (variable subunit) 2
261768_at	At1g15550	GA3OX1	0.000357638	0.00269766	-1.72863	ATGA3OX1_GA3OX1_GA4__gibberellin 3-oxidase 1
254402_at	At4g21310	---	0.000539507	0.00367567	-1.72863	Protein of unknown function (DUF1218)
253688_at	At4g29590	---	0.000166136	0.00157113	-1.72887	S-adenosyl-L-methionine-dependent methyltransferases superfamily protein
253302_at	At4g33660	---	6.07788e-08	9.75233e-06	-1.72953	unknown protein; Has 30201 Blast hits to 17322 proteins in 780 species: Archae - 12; Bacteria - 1396; Metazoa - 17338; Fungi - 3422; Plants - 5037; Viruses - 0; Other Eukaryotes - 2996 (source: NCBI BLink).
258751_at	At3g05890	RCI2B	6.87061e-05	0.000828761	-1.72997	RCI2B__Low temperature and salt responsive protein family
253816_at	At4g28210	emb1923	1.5905e-05	0.000291166	-1.73058	EMB1923__embryo defective 1923
258054_at	At3g16240	DELTA-TIP	1.61877e-06	6.60539e-05	-1.73211	AQP1_ATTIP2;1_DELTA-TIP_DELTA-TIP1_TIP2;1__delta tonoplast integral protein
245906_at	At5g11070	---	0.000135659	0.0013554	-1.73331	unknown protein; Has 1807 Blast hits to 1807 proteins in 277 species: Archae - 0; Bacteria - 0; Metazoa - 736; Fungi - 347; Plants - 385; Viruses - 0; Other Eukaryotes - 339 (source: NCBI BLink).
250812_at	At5g04900	---	2.58105e-05	0.000403244	-1.7335	NOL__NYC1-like
247161_at	At5g65810	---	6.95665e-05	0.000836926	-1.73405	CGR3__unknown protein; BEST Arabidopsis thaliana protein match is: unknown protein (TAIR:AT3G49720.2); Has 30201 Blast hits to 17322 proteins in 780 species: Archae - 12; Bacteria - 1396; Metazoa - 17338; Fungi - 3422; Plants - 5037; Viruses - 0; Other Eukaryotes - 2996 (source: NCBI BLink).
246445_at	At5g17630	---	1.61768e-06	6.60539e-05	-1.73425	Nucleotide/sugar transporter family protein
246434_at	At5g17520	RCP1	4.7138e-05	0.00062549	-1.73436	MEX1_RCP1__root cap 1 (RCP1)
259095_at	At3g05020	ACP1	0.000890379	0.00534743	-1.73453	ACP_ACP1__acyl carrier protein 1
258989_at	At3g08920	---	2.39723e-07	2.15279e-05	-1.73464	Rhodanese/Cell cycle control phosphatase superfamily protein
260082_at	At1g78180	---	7.42673e-06	0.000176529	-1.7349	Mitochondrial substrate carrier family protein
252606_at	At3g45010	scpl48	0.000120213	0.00124244	-1.73555	scpl48__serine carboxypeptidase-like 48
254505_at	At4g19985	---	3.90044e-06	0.000114503	-1.73586	Acyl-CoA N-acyltransferases (NAT) superfamily protein
263909_at	At2g36490	DML1	3.00018e-05	0.000451114	-1.73613	DML1_ROS1__demeter-like 1
252876_at	At4g39970	---	0.000119369	0.00123595	-1.7362	Haloacid dehalogenase-like hydrolase (HAD) superfamily protein
260812_at	At1g43650	---	1.17038e-05	0.000239859	-1.73799	nodulin MtN21 /EamA-like transporter family protein
266015_at	At2g24190	---	0.000455364	0.00323075	-1.7381	SDR2__NAD(P)-binding Rossmann-fold superfamily protein
255817_at	At2g33330	PDLP3	0.00165064	0.00836318	-1.73932	PDLP3__plasmodesmata-located protein 3
249002_at	At5g44520	---	4.94234e-05	0.000647901	-1.73937	NagB/RpiA/CoA transferase-like superfamily protein
266478_at	At2g31170	SYCO ARATH	0.000109571	0.00116164	-1.73968	FIONA_SYCO ARATH__Cysteinyl-tRNA synthetase, class Ia family protein
262342_at	At1g64150	---	0.000142552	0.00140763	-1.73994	Uncharacterized protein family (UPF0016)
250007_at	At5g18670	BMY3	1.67177e-05	0.000301209	-1.74042	BAM9_BMY3__beta-amylase 3
264435_at	At1g10360	ATGSTU18	2.85e-06	9.32692e-05	-1.74158	ATGSTU18_GST29_GSTU18__glutathione S-transferase TAU 18
258735_at	At3g05880	RCI2A	0.000154254	0.00148992	-1.74236	RCI2A__Low temperature and salt responsive protein family
251920_at	At3g53900	---	4.38137e-06	0.000124612	-1.74278	PYRR_UPP__uracil phosphoribosyltransferase
245632_at	At1g25290	ATRBL10	6.59511e-06	0.000164051	-1.74282	ATRBL10_RBL10__RHOMBOID-like protein 10
262039_at	At1g80050	APT2	1.10826e-06	5.25559e-05	-1.74336	APT2_ATAPT2_PHT1.1__adenine phosphoribosyl transferase 2
259658_at	At1g55370	NDF5	0.000280994	0.00228501	-1.74336	NDF5__NDH-dependent cyclic electron flow 5
267606_at	At2g26640	KCS11	0.000201263	0.00179539	-1.7438	KCS11__3-ketoacyl-CoA synthase 11
260872_at	At1g21350	---	4.75433e-06	0.000132252	-1.7444	Thioredoxin superfamily protein
252971_at	At4g38770	PRP4	0.00165656	0.00838947	-1.74447	ATPRP4_PRP4__proline-rich protein 4
252011_at	At3g52720	ACA1	0.000894831	0.00536852	-1.74469	ACA1_ATACA1_CAH1__alpha carbonic anhydrase 1
254020_at	At4g25700	BETA-OHASE 1	3.76614e-05	0.000530937	-1.74532	B1_BCH1_BETA-OHASE 1_chy1__beta-hydroxylase 1
250337_at	At5g11790	---	0.0015316	0.00795127	-1.74607	NDL2__N-MYC downregulated-like 2
251793_at	At3g55580	---	1.28432e-06	5.66642e-05	-1.74647	Regulator of chromosome condensation (RCC1) family protein
248690_at	At5g48230	ACAT2	1.65195e-06	6.6704e-05	-1.74656	ACAT2_EMB1276__acetoacetyl-CoA thiolase 2
258181_at	At3g21670	---	3.61726e-06	0.000108139	-1.74712	Major facilitator superfamily protein
263226_at	At1g30690	---	0.000171257	0.00160649	-1.74795	Sec14p-like phosphatidylinositol transfer family protein
248419_at	At5g51550	EXL3	9.65043e-05	0.00105932	-1.74816	EXL3__EXORDIUM like 3
261346_at	At1g79720	---	0.000162126	0.00154215	-1.74861	Eukaryotic aspartyl protease family protein
244972_at	AtCg00680	---	0.0158922	0.0440732	-1.74884	PSBB__photosystem II reaction center protein B
251225_at	At3g62660	GATL7	0.000377739	0.00281853	-1.74914	GATL7__galacturonosyltransferase-like 7
247762_at	At5g59170	---	0.000224474	0.00194465	-1.74929	Proline-rich extensin-like family protein
256076_at	At1g18060	---	6.882e-05	0.000829696	-1.7493	unknown protein; INVOLVED IN: biological_process unknown; LOCATED IN: chloroplast; EXPRESSED IN: 22 plant structures; EXPRESSED DURING: 13 growth stages; Has 74 Blast hits to 74 proteins in 29 species: Archae - 0; Bacteria - 19; Metazoa - 0; Fungi - 0; Plants - 49; Viruses - 0; Other Eukaryotes - 6 (source: NCBI BLink).
246041_at	At5g19290	---	2.19932e-06	7.9926e-05	-1.75018	alpha/beta-Hydrolases superfamily protein
261924_at	At1g22550	---	0.00797754	0.0265027	-1.75111	Major facilitator superfamily protein
251425_at	At3g60210	---	4.32369e-07	2.90924e-05	-1.75118	GroES-like family protein
252661_at	At3g44450	---	0.000675453	0.00432905	-1.75129	unknown protein; BEST Arabidopsis thaliana protein match is: unknown protein (TAIR:AT3G52740.1); Has 63 Blast hits to 63 proteins in 12 species: Archae - 0; Bacteria - 0; Metazoa - 0; Fungi - 0; Plants - 63; Viruses - 0; Other Eukaryotes - 0 (source: NCBI BLink).
247816_at	At5g58260	---	2.16921e-05	0.000363021	-1.7513	NdhN__oxidoreductases, acting on NADH or NADPH, quinone or similar compound as acceptor
257876_at	At3g17130	---	0.0007402	0.00461689	-1.75234	Plant invertase/pectin methylesterase inhibitor superfamily protein
249755_at	At5g24580	---	4.02312e-05	0.000558196	-1.75332	Heavy metal transport/detoxification superfamily protein
246393_at	At1g58150	---	0.00259546	0.0117372	-1.75444	unknown protein; FUNCTIONS IN: molecular_function unknown; INVOLVED IN: in 9 processes; LOCATED IN: cellular_component unknown; EXPRESSED IN: 22 plant structures; EXPRESSED DURING: 13 growth stages; Has 1 Blast hits to 1 proteins in 1 species: Archae - 0; Bacteria - 0; Metazoa - 0; Fungi - 0; Plants - 1; Viruses - 0; Other Eukaryotes - 0 (source: NCBI BLink).
246959_at	At5g24690	---	0.0177184	0.0477773	-1.75492	Protein of unknown function (DUF3411)
261266_at	At1g26770	ATEXPA10	0.000157024	0.00151064	-1.75587	AT-EXP10_ATEXP10_ATEXPA10_ATHEXP ALPHA 1.1_EXP10_EXPA10__expansin A10
258087_at	At3g26060	ATPRX Q	9.51899e-06	0.000206004	-1.75605	ATPRX Q_PRXQ__Thioredoxin superfamily protein
263064_at	At2g18160 At2g18162	CPuORF1	1.56201e-05	0.00028764	-1.75638	ATBZIP2_bZIP2_GBF5__basic leucine-zipper 2
258530_at	At3g06840	---	0.00417755	0.0165808	-1.75816	unknown protein; BEST Arabidopsis thaliana protein match is: unknown protein (TAIR:AT5G49170.1); Has 33 Blast hits to 33 proteins in 9 species: Archae - 0; Bacteria - 0; Metazoa - 0; Fungi - 0; Plants - 33; Viruses - 0; Other Eukaryotes - 0 (source: NCBI BLink).
248074_at	At5g55730	FLA1	7.73686e-05	0.000905015	-1.75849	FLA1__FASCICLIN-like arabinogalactan 1
262059_at	At1g80030	---	1.84816e-07	1.85376e-05	-1.75898	Molecular chaperone Hsp40/DnaJ family protein
246502_at	At5g16240	---	0.000732941	0.00458415	-1.76012	Plant stearoyl-acyl-carrier-protein desaturase family protein
257750_at	At3g18800	---	2.8634e-05	0.000437469	-1.76045	unknown protein; FUNCTIONS IN: molecular_function unknown; INVOLVED IN: biological_process unknown; LOCATED IN: plasma membrane; EXPRESSED IN: 17 plant structures; EXPRESSED DURING: 12 growth stages; Has 58 Blast hits to 58 proteins in 12 species: Archae - 0; Bacteria - 0; Metazoa - 0; Fungi - 0; Plants - 58; Viruses - 0; Other Eukaryotes - 0 (source: NCBI BLink).
265732_at	At2g01300	---	0.000509767	0.00351718	-1.76052	unknown protein; BEST Arabidopsis thaliana protein match is: unknown protein (TAIR:AT1G15010.1); Has 73 Blast hits to 73 proteins in 12 species: Archae - 0; Bacteria - 0; Metazoa - 0; Fungi - 0; Plants - 73; Viruses - 0; Other Eukaryotes - 0 (source: NCBI BLink).
250933_at	At5g03170	FLA11	0.000140152	0.00138776	-1.76087	ATFLA11_FLA11__FASCICLIN-like arabinogalactan-protein 11
264346_at	At1g12010	---	0.000266629	0.00220116	-1.76246	2-oxoglutarate (2OG) and Fe(II)-dependent oxygenase superfamily protein
260033_at	At1g68760	ATNUDX1	7.44982e-05	0.000879101	-1.76378	ATNUDT1_ATNUDX1_NUDX1_NUDX1__nudix hydrolase 1
261191_at	At1g32900	---	3.50638e-06	0.000106499	-1.7654	GBSS1__UDP-Glycosyltransferase superfamily protein
253342_at	At4g33520	PAA1	3.66399e-06	0.000108964	-1.76686	AtHMAC6_HMA6_PAA1__P-type ATP-ase 1
263867_at	At2g36830	GAMMA-TIP	6.22446e-05	0.000772656	-1.76706	GAMMA-TIP_GAMMA-TIP1_TIP1;1__gamma tonoplast intrinsic protein
256237_at	At3g12610	DRT100	0.000456866	0.00323939	-1.76798	DRT100__Leucine-rich repeat (LRR) family protein
246411_at	At1g57770	---	1.98023e-05	0.000339107	-1.76857	FAD/NAD(P)-binding oxidoreductase family protein
250503_at	At5g09820	---	0.000103252	0.00111094	-1.76866	Plastid-lipid associated protein PAP / fibrillin family protein
262368_at	At1g73060	---	1.91145e-06	7.31545e-05	-1.77045	LPA3__Low PSII Accumulation 3
245930_at	At5g09240	---	1.31056e-06	5.71049e-05	-1.77171	ssDNA-binding transcriptional regulator
247101_at	At5g66530	---	2.73926e-06	9.12153e-05	-1.77239	Galactose mutarotase-like superfamily protein
265656_at	At2g13820	---	0.000229125	0.00197519	-1.77313	AtXYP2_XYP2__Bifunctional inhibitor/lipid-transfer protein/seed storage 2S albumin superfamily protein
248285_at	At5g52960	---	7.47479e-05	0.000881593	-1.77335	unknown protein; FUNCTIONS IN: molecular_function unknown; INVOLVED IN: biological_process unknown; LOCATED IN: chloroplast; EXPRESSED IN: 23 plant structures; EXPRESSED DURING: 13 growth stages; CONTAINS InterPro DOMAIN/s: Protein of unknown function DUF3143 (InterPro:IPR021489); Has 1807 Blast hits to 1807 proteins in 277 species: Archae - 0; Bacteria - 0; Metazoa - 736; Fungi - 347; Plants - 3…
252979_at	At4g38225	---	1.81932e-05	0.000320028	-1.77344	unknown protein; FUNCTIONS IN: molecular_function unknown; INVOLVED IN: biological_process unknown; LOCATED IN: chloroplast; EXPRESSED IN: 21 plant structures; EXPRESSED DURING: 13 growth stages; Has 30201 Blast hits to 17322 proteins in 780 species: Archae - 12; Bacteria - 1396; Metazoa - 17338; Fungi - 3422; Plants - 5037; Viruses - 0; Other Eukaryotes - 2996 (source: NCBI BLink).
259020_at	At3g07470	---	7.81168e-06	0.000181451	-1.7737	Protein of unknown function, DUF538
265253_at	At2g02020	---	0.000771777	0.00476563	-1.77504	AtPTR4_PTR4__Major facilitator superfamily protein
254384_at	At4g21870	---	0.00104266	0.00602408	-1.77518	HSP20-like chaperones superfamily protein
254850_at	At4g12000	---	2.44755e-05	0.00038905	-1.776	SNARE associated Golgi protein family
251442_at	At3g59980	---	7.10606e-07	3.98254e-05	-1.77649	Nucleic acid-binding, OB-fold-like protein
257651_at	At3g16850	---	5.82908e-07	3.53621e-05	-1.77686	Pectin lyase-like superfamily protein
248311_at	At5g52570	BETA-OHASE 2	2.45571e-05	0.000389804	-1.77821	B2_BCH2_BETA-OHASE 2_CHY2__beta-carotene hydroxylase 2
256145_at	At1g48750	---	1.74655e-05	0.000311728	-1.77897	Bifunctional inhibitor/lipid-transfer protein/seed storage 2S albumin superfamily protein
261025_at	At1g01225	---	5.76842e-05	0.000728151	-1.77921	NC domain-containing protein-related
252950_at	At4g38690	---	0.000248179	0.00209381	-1.77925	PLC-like phosphodiesterases superfamily protein
262113_at	At1g02820	---	0.000539023	0.00367567	-1.77927	Late embryogenesis abundant 3 (LEA3) family protein
248042_at	At5g55960	---	4.08992e-06	0.000118263	-1.77976	unknown protein; CONTAINS InterPro DOMAIN/s: Uncharacterised protein family UPF0118 (InterPro:IPR002549); Has 30201 Blast hits to 17322 proteins in 780 species: Archae - 12; Bacteria - 1396; Metazoa - 17338; Fungi - 3422; Plants - 5037; Viruses - 0; Other Eukaryotes - 2996 (source: NCBI BLink).
247709_at	At5g59250	---	3.22251e-07	2.53327e-05	-1.78	Major facilitator superfamily protein
252317_at	At3g48720	---	0.00129656	0.00703789	-1.78079	DCF__HXXXD-type acyl-transferase family protein
248646_at	At5g49100	---	0.00297798	0.0129782	-1.78229	unknown protein; BEST Arabidopsis thaliana protein match is: unknown protein (TAIR:AT3G06868.1); Has 30201 Blast hits to 17322 proteins in 780 species: Archae - 12; Bacteria - 1396; Metazoa - 17338; Fungi - 3422; Plants - 5037; Viruses - 0; Other Eukaryotes - 2996 (source: NCBI BLink).
246837_at	246837_at	---	6.74378e-06	0.00016702	-1.7827
263701_at	At1g31160	---	3.25243e-06	0.000101627	-1.78352	HINT 2__HISTIDINE TRIAD NUCLEOTIDE-BINDING 2
251665_at	At3g57040	ARR9	0.00529629	0.0196149	-1.78385	ARR9_ATRR4__response regulator 9
249008_at	At5g44680	---	0.000395242	0.00291207	-1.78447	DNA glycosylase superfamily protein
247074_at	At5g66590	---	0.000701128	0.0044403	-1.78567	CAP (Cysteine-rich secretory proteins, Antigen 5, and Pathogenesis-related 1 protein) superfamily protein
259839_at	At1g52190	---	0.000122414	0.0012572	-1.78685	Major facilitator superfamily protein
265704_at	At2g03420	---	8.96273e-05	0.00100561	-1.78696	unknown protein; Has 38 Blast hits to 38 proteins in 17 species: Archae - 0; Bacteria - 0; Metazoa - 0; Fungi - 0; Plants - 38; Viruses - 0; Other Eukaryotes - 0 (source: NCBI BLink).
251243_at	At3g61870	---	2.26853e-05	0.000370427	-1.78699	unknown protein; FUNCTIONS IN: molecular_function unknown; INVOLVED IN: biological_process unknown; LOCATED IN: chloroplast, chloroplast inner membrane, chloroplast envelope; EXPRESSED IN: 23 plant structures; EXPRESSED DURING: 14 growth stages; Has 200 Blast hits to 200 proteins in 73 species: Archae - 0; Bacteria - 112; Metazoa - 0; Fungi - 0; Plants - 53; Viruses - 0; Other Eukaryotes - 35 (so…
259801_at	At1g72230	---	0.000132632	0.00133216	-1.78732	Cupredoxin superfamily protein
256655_at	At3g18890	---	1.80974e-05	0.000319725	-1.78837	AtTic62_Tic62__NAD(P)-binding Rossmann-fold superfamily protein
246778_at	At5g27450	MK	4.2384e-06	0.000121274	-1.78913	MK_MVK__mevalonate kinase
259783_at	At1g29510	SAUR68	0.00025864	0.00215313	-1.78936	SAUR68__SAUR-like auxin-responsive protein family
254117_at	At4g24750	---	4.63648e-06	0.000129632	-1.7904	Rhodanese/Cell cycle control phosphatase superfamily protein
263498_at	At2g42610	LSH10	1.00014e-05	0.000214409	-1.79085	LSH10__Protein of unknown function (DUF640)
260076_at	At1g73630	---	1.44901e-05	0.000272931	-1.79139	EF hand calcium-binding protein family
254545_at	At4g19830	---	5.23301e-06	0.000139772	-1.79197	FKBP-like peptidyl-prolyl cis-trans isomerase family protein
261492_at	At1g14290	SBH2	5.4835e-05	0.000699894	-1.79214	SBH2__sphingoid base hydroxylase 2
256674_at	At3g52360	---	4.35114e-07	2.91911e-05	-1.79217	unknown protein; FUNCTIONS IN: molecular_function unknown; INVOLVED IN: response to karrikin; LOCATED IN: endomembrane system; EXPRESSED IN: 23 plant structures; EXPRESSED DURING: 14 growth stages; BEST Arabidopsis thaliana protein match is: unknown protein (TAIR:AT2G35850.1); Has 34 Blast hits to 34 proteins in 10 species: Archae - 0; Bacteria - 0; Metazoa - 0; Fungi - 0; Plants - 34; Viruses - …
263678_at	At1g04420	---	2.87662e-07	2.37293e-05	-1.79451	NAD(P)-linked oxidoreductase superfamily protein
251155_at	At3g63160	---	5.36958e-05	0.000688513	-1.79451	FUNCTIONS IN: molecular_function unknown; INVOLVED IN: biological_process unknown; LOCATED IN: chloroplast outer membrane, thylakoid, chloroplast thylakoid membrane, chloroplast, chloroplast envelope; EXPRESSED IN: 21 plant structures; EXPRESSED DURING: 13 growth stages; BEST Arabidopsis thaliana protein match is: outer envelope membrane protein 7 (TAIR:AT3G52420.1); Has 26 Blast hits to 26 prote…
250837_at	At5g04620	ATBIOF	4.02878e-06	0.000116775	-1.79474	ATBIOF_BIO4_BIOF__biotin F
257254_at	At3g21950	---	0.00238374	0.0110134	-1.7957	S-adenosyl-L-methionine-dependent methyltransferases superfamily protein
246565_at	At5g15530	BCCP2	4.23764e-05	0.000580892	-1.79599	BCCP2_CAC1-B__biotin carboxyl carrier protein 2
257204_at	At3g23805	RALFL24	9.82383e-05	0.00107178	-1.79649	RALFL24__ralf-like 24
251995_at	At3g52940	FK	8.90049e-06	0.000199039	-1.79745	ELL1_FK_HYD2__Ergosterol biosynthesis ERG4/ERG24 family
266899_at	At2g34620	---	3.82278e-06	0.000112658	-1.7993	Mitochondrial transcription termination factor family protein
245408_at	At4g17180	---	2.37324e-05	0.000381552	-1.80067	O-Glycosyl hydrolases family 17 protein
258877_at	At3g03220	ATEXPA13	1.30497e-05	0.00025603	-1.80099	ATEXP13_ATEXPA13_ATHEXP ALPHA 1.22_EXP13_EXPA13__expansin A13
261338_at	At1g44920	---	3.47872e-07	2.61019e-05	-1.80124	unknown protein; FUNCTIONS IN: molecular_function unknown; INVOLVED IN: biological_process unknown; LOCATED IN: chloroplast; EXPRESSED IN: 22 plant structures; EXPRESSED DURING: 13 growth stages; CONTAINS InterPro DOMAIN/s: Protein of unknown function DUF3054 (InterPro:IPR021414); Has 246 Blast hits to 246 proteins in 119 species: Archae - 14; Bacteria - 181; Metazoa - 0; Fungi - 0; Plants - 45; …
255692_at	At4g00400	GPAT8	0.000594407	0.00394944	-1.80138	AtGPAT8_GPAT8__glycerol-3-phosphate acyltransferase 8
261948_at	At1g64680	---	1.3231e-05	0.000257418	-1.80181	unknown protein; BEST Arabidopsis thaliana protein match is: unknown protein (TAIR:AT1G03055.1); Has 146 Blast hits to 146 proteins in 26 species: Archae - 0; Bacteria - 6; Metazoa - 0; Fungi - 0; Plants - 125; Viruses - 0; Other Eukaryotes - 15 (source: NCBI BLink).
255440_at	At4g02530	---	7.30802e-05	0.000866853	-1.80198	chloroplast thylakoid lumen protein
264078_at	At2g28470	BGAL8	0.00015071	0.00146722	-1.80393	BGAL8__beta-galactosidase 8
253559_at	At4g31140	---	5.06928e-07	3.26639e-05	-1.80481	O-Glycosyl hydrolases family 17 protein
249073_at	At5g44020	---	0.000229114	0.00197519	-1.80511	HAD superfamily, subfamily IIIB acid phosphatase
250478_at	At5g10250	DOT3	0.00561271	0.0204547	-1.80606	DOT3__Phototropic-responsive NPH3 family protein
252411_at	At3g47430	PEX11B	2.05949e-06	7.71607e-05	-1.80822	PEX11B__peroxin 11B
245806_at	At1g45474	LHCA5	7.54765e-07	4.16845e-05	-1.80936	Lhca5__photosystem I light harvesting complex gene 5
258021_at	At3g19380	PUB25	0.000152195	0.00147538	-1.80981	PUB25__plant U-box 25
247979_at	At5g56750	---	4.36569e-05	0.000592028	-1.81024	NDL1__N-MYC downregulated-like 1
248246_at	At5g53200	TRY	3.03781e-05	0.000455572	-1.81132	TRY__Homeodomain-like superfamily protein
247278_at	At5g64380	---	8.83611e-05	0.000996656	-1.81138	Inositol monophosphatase family protein
258269_at	At3g15690	---	6.85078e-06	0.000168116	-1.81166	Single hybrid motif superfamily protein
250734_at	At5g06270	---	0.00169756	0.00854588	-1.81187	unknown protein; FUNCTIONS IN: molecular_function unknown; INVOLVED IN: biological_process unknown; LOCATED IN: chloroplast; EXPRESSED IN: 21 plant structures; EXPRESSED DURING: 11 growth stages; BEST Arabidopsis thaliana protein match is: unknown protein (TAIR:AT3G11600.1); Has 1807 Blast hits to 1807 proteins in 277 species: Archae - 0; Bacteria - 0; Metazoa - 736; Fungi - 347; Plants - 385; Vi…
249606_at	At5g37260	RVE2	0.000100483	0.00108781	-1.81221	CIR1_RVE2__Homeodomain-like superfamily protein
267612_at	At2g26690	---	1.85329e-05	0.000324667	-1.81283	Major facilitator superfamily protein
264096_at	At1g78995	---	9.14487e-06	0.000201343	-1.81398	unknown protein; Has 30201 Blast hits to 17322 proteins in 780 species: Archae - 12; Bacteria - 1396; Metazoa - 17338; Fungi - 3422; Plants - 5037; Viruses - 0; Other Eukaryotes - 2996 (source: NCBI BLink).
266278_at	At2g29300	---	0.00012068	0.00124557	-1.81453	NAD(P)-binding Rossmann-fold superfamily protein
258003_at	At3g29030	EXPA5	2.41514e-06	8.50687e-05	-1.81466	ATEXP5_ATEXPA5_ATHEXP ALPHA 1.4_EXP5_EXPA5__expansin A5
247400_at	At5g62840	---	0.000247389	0.00209075	-1.81525	Phosphoglycerate mutase family protein
257706_at	At3g12685	---	1.22876e-05	0.000246993	-1.81705	Acid phosphatase/vanadium-dependent haloperoxidase-related protein
248679_at	At5g48830	---	1.36473e-07	1.58962e-05	-1.81779	unknown protein; FUNCTIONS IN: molecular_function unknown; INVOLVED IN: biological_process unknown; LOCATED IN: chloroplast; EXPRESSED IN: 22 plant structures; EXPRESSED DURING: 13 growth stages.
259707_at	At1g77490	TAPX	1.46262e-06	6.21448e-05	-1.81851	TAPX__thylakoidal ascorbate peroxidase
260199_at	At1g67590	---	7.38996e-05	0.000873846	-1.81923	Remorin family protein
245980_at	At5g13140	---	0.000151064	0.00147004	-1.8217	Pollen Ole e 1 allergen and extensin family protein
266418_at	At2g38750	ANNAT4	0.00017471	0.00162792	-1.82227	ANNAT4__annexin 4
253437_at	At4g32460	---	2.01433e-06	7.59453e-05	-1.82237	Protein of unknown function, DUF642
255249_at	At4g05090	---	2.38529e-06	8.42236e-05	-1.82296	Inositol monophosphatase family protein
266808_at	At2g29995	---	4.94375e-06	0.000135591	-1.82349	unknown protein; FUNCTIONS IN: molecular_function unknown; INVOLVED IN: biological_process unknown; LOCATED IN: endomembrane system; EXPRESSED IN: 15 plant structures; EXPRESSED DURING: 6 growth stages; BEST Arabidopsis thaliana protein match is: unknown protein (TAIR:AT1G07175.1); Has 14 Blast hits to 14 proteins in 3 species: Archae - 0; Bacteria - 0; Metazoa - 0; Fungi - 0; Plants - 14; Viruse…
266970_at	At2g39560	---	1.36417e-05	0.000263255	-1.82664	Putative membrane lipoprotein
267580_at	At2g41990	---	0.00118336	0.00659963	-1.82669	CONTAINS InterPro DOMAIN/s: Late embryogenesis abundant protein, group 2 (InterPro:IPR004864); BEST Arabidopsis thaliana protein match is: Late embryogenesis abundant (LEA) hydroxyproline-rich glycoprotein family (TAIR:AT4G35170.1); Has 172 Blast hits to 168 proteins in 15 species: Archae - 0; Bacteria - 0; Metazoa - 0; Fungi - 0; Plants - 172; Viruses - 0; Other Eukaryotes - 0 (source: NCBI BLin…
250753_at	At5g05860	UGT76C2	2.16911e-06	7.93321e-05	-1.83041	UGT76C2__UDP-glucosyl transferase 76C2
250470_at	At5g10160	---	2.25729e-05	0.000370157	-1.83112	Thioesterase superfamily protein
266946_at	At2g18890	---	0.000166237	0.00157143	-1.8317	Protein kinase superfamily protein
251353_at	At3g61080	---	2.57056e-06	8.86429e-05	-1.83226	Protein kinase superfamily protein
263298_at	At2g15290	TIC21	0.00027633	0.00225652	-1.8323	AtTic21_CIA5_PIC1_TIC21__translocon at inner membrane of chloroplasts 21
264222_at	At1g60230	---	9.35227e-07	4.78346e-05	-1.8325	Radical SAM superfamily protein
261059_at	At1g01250	---	8.84036e-05	0.000996656	-1.8361	Integrase-type DNA-binding superfamily protein
258920_at	At3g10520	---	0.00259627	0.0117385	-1.83755	AHB2_ARATH GLB2_ATGLB2_GLB2_HB2_NSHB2__haemoglobin 2
262569_at	At1g15180	---	0.000355227	0.00268213	-1.83766	MATE efflux family protein
263421_at	At2g17230	EXL5	0.00117832	0.00658118	-1.83905	EXL5__EXORDIUM like 5
259738_at	At1g64355	---	1.30874e-05	0.00025603	-1.83913	unknown protein; FUNCTIONS IN: molecular_function unknown; INVOLVED IN: biological_process unknown; LOCATED IN: chloroplast; EXPRESSED IN: 23 plant structures; EXPRESSED DURING: 13 growth stages; CONTAINS InterPro DOMAIN/s: Protein of unknown function DUF3593 (InterPro:IPR021995); Has 35333 Blast hits to 34131 proteins in 2444 species: Archae - 798; Bacteria - 22429; Metazoa - 974; Fungi - 991; P…
246792_at	At5g27290	---	5.7272e-07	3.49298e-05	-1.83947	unknown protein; LOCATED IN: chloroplast; EXPRESSED IN: 22 plant structures; EXPRESSED DURING: 13 growth stages; BEST Arabidopsis thaliana protein match is: unknown protein (TAIR:AT1G54680.3); Has 199 Blast hits to 194 proteins in 57 species: Archae - 0; Bacteria - 61; Metazoa - 0; Fungi - 0; Plants - 129; Viruses - 0; Other Eukaryotes - 9 (source: NCBI BLink).
266285_at	At2g29180	---	3.35598e-05	0.000489137	-1.83951	unknown protein; FUNCTIONS IN: molecular_function unknown; INVOLVED IN: biological_process unknown; LOCATED IN: chloroplast thylakoid membrane; EXPRESSED IN: 23 plant structures; EXPRESSED DURING: 13 growth stages; Has 34 Blast hits to 33 proteins in 16 species: Archae - 0; Bacteria - 0; Metazoa - 0; Fungi - 0; Plants - 33; Viruses - 0; Other Eukaryotes - 1 (source: NCBI BLink).
252123_at	At3g51240	F3H	0.000217089	0.00189506	-1.84087	F3'H_F3H_TT6__flavanone 3-hydroxylase
253423_at	At4g32280	IAA29	0.00106695	0.00613644	-1.84113	IAA29__indole-3-acetic acid inducible 29
263831_at	At2g40300	ATFER4	0.00130364	0.00705981	-1.84129	ATFER4_FER4__ferritin 4
250102_at	At5g16590	LRR1	0.00023617	0.00201895	-1.84151	LRR1__Leucine-rich repeat protein kinase family protein
247162_at	At5g65730	---	2.44607e-05	0.00038905	-1.84278	XTH6__xyloglucan endotransglucosylase/hydrolase 6
255662_at	At4g00400	GPAT8	0.00833263	0.0273636	-1.84344	AtGPAT8_GPAT8__glycerol-3-phosphate acyltransferase 8
256446_at	At3g11110	---	0.000200672	0.00179539	-1.84356	RING/U-box superfamily protein
257793_at	At3g26960	---	4.72772e-05	0.000626609	-1.84358	Pollen Ole e 1 allergen and extensin family protein
252863_at	At4g39800	MIPS1	1.20091e-06	5.47811e-05	-1.84403	ATIPS1_ATMIPS1_MI-1-P SYNTHASE_MIPS1_MIPS1__myo-inositol-1-phosphate synthase 1
250668_at	At5g07020	---	7.45278e-06	0.000176713	-1.84501	proline-rich family protein
258929_at	At3g10060	---	3.93527e-06	0.000114867	-1.84587	FKBP-like peptidyl-prolyl cis-trans isomerase family protein
256088_at	At1g20810	---	1.19463e-05	0.000242865	-1.84667	FKBP-like peptidyl-prolyl cis-trans isomerase family protein
259373_at	At1g69160	---	0.000948467	0.005596	-1.8468	unknown protein; BEST Arabidopsis thaliana protein match is: unknown protein (TAIR:AT3G13980.1); Has 173 Blast hits to 172 proteins in 54 species: Archae - 0; Bacteria - 0; Metazoa - 25; Fungi - 33; Plants - 84; Viruses - 2; Other Eukaryotes - 29 (source: NCBI BLink).
253811_at	At4g28190	ULT1	9.52975e-06	0.000206041	-1.84761	ULT_ULT1__Developmental regulator, ULTRAPETALA
248287_at	At5g52970	---	7.9526e-06	0.000183405	-1.84834	thylakoid lumen 15.0 kDa protein
265665_at	At2g27420	---	0.00018452	0.00168965	-1.84937	Cysteine proteinases superfamily protein
252529_at	At3g46490	---	7.89251e-05	0.000919919	-1.84968	2-oxoglutarate (2OG) and Fe(II)-dependent oxygenase superfamily protein
246854_at	At5g26200	---	0.000974502	0.00571718	-1.85098	Mitochondrial substrate carrier family protein
259858_at	At1g68400	---	0.000428444	0.00308483	-1.85232	leucine-rich repeat transmembrane protein kinase family protein
259308_at	At3g05180	---	4.38711e-06	0.00012462	-1.85236	GDSL-like Lipase/Acylhydrolase superfamily protein
248921_at	At5g45950	---	0.00157561	0.00809819	-1.85284	GDSL-like Lipase/Acylhydrolase superfamily protein
251961_at	At3g53620	AtPPa4	0.00083612	0.00507097	-1.85526	AtPPa4_PPa4__pyrophosphorylase 4
248912_at	At5g45670	---	1.09595e-05	0.000227881	-1.85653	GDSL-like Lipase/Acylhydrolase superfamily protein
251150_at	At3g63120	CYCP1;1	7.63403e-06	0.000178964	-1.85683	CYCP1;1__cyclin p1;1
255719_at	At1g32080	---	1.03767e-06	5.09855e-05	-1.85802	AtLrgB_LrgB__membrane protein, putative
258633_at	At3g07990	SCPL27	3.22288e-05	0.000475896	-1.85964	SCPL27__serine carboxypeptidase-like 27
264012_at	At2g21080	---	0.000749347	0.00466247	-1.86005	unknown protein; FUNCTIONS IN: molecular_function unknown; INVOLVED IN: biological_process unknown; LOCATED IN: vacuole; EXPRESSED IN: 15 plant structures; EXPRESSED DURING: 9 growth stages; CONTAINS InterPro DOMAIN/s: Protein of unknown function DUF3537 (InterPro:IPR021924); BEST Arabidopsis thaliana protein match is: Protein of unknown function (DUF3537) (TAIR:AT3G20300.1); Has 141 Blast hits t…
261597_at	At1g49780	PUB26	5.75786e-06	0.000149586	-1.86071	PUB26__plant U-box 26
254484_at	254484_at	---	0.000373013	0.00278965	-1.86136
267057_at	At2g32500	---	1.70156e-07	1.7774e-05	-1.86207	Stress responsive alpha-beta barrel domain protein
246797_at	At5g26790	---	0.000189614	0.00172383	-1.86245	unknown protein; BEST Arabidopsis thaliana protein match is: unknown protein (TAIR:AT1G06475.1); Has 30201 Blast hits to 17322 proteins in 780 species: Archae - 12; Bacteria - 1396; Metazoa - 17338; Fungi - 3422; Plants - 5037; Viruses - 0; Other Eukaryotes - 2996 (source: NCBI BLink).
246075_at	At5g20410	MGD2	1.14528e-06	5.37044e-05	-1.86285	ATMGD2_MGD2__monogalactosyldiacylglycerol synthase 2
247878_at	At5g57760	---	0.000140615	0.0013904	-1.86291	unknown protein; Has 5 Blast hits to 5 proteins in 2 species: Archae - 0; Bacteria - 0; Metazoa - 0; Fungi - 0; Plants - 5; Viruses - 0; Other Eukaryotes - 0 (source: NCBI BLink).
261717_at	At1g18400	BEE1	1.53252e-05	0.000284202	-1.86294	BEE1__BR enhanced expression 1
249290_at	At5g41060	---	0.00027146	0.00222894	-1.86594	DHHC-type zinc finger family protein
264343_at	At1g11850	---	1.75372e-06	6.95695e-05	-1.86641	unknown protein; FUNCTIONS IN: molecular_function unknown; INVOLVED IN: biological_process unknown; LOCATED IN: endomembrane system; EXPRESSED IN: 19 plant structures; EXPRESSED DURING: 12 growth stages; Has 52145 Blast hits to 9983 proteins in 837 species: Archae - 70; Bacteria - 23777; Metazoa - 15204; Fungi - 1872; Plants - 6370; Viruses - 647; Other Eukaryotes - 4205 (source: NCBI BLink).
263866_at	At2g36950	---	7.25122e-05	0.00086145	-1.86666	Heavy metal transport/detoxification superfamily protein
258055_at	At3g16250	NDF4	1.04999e-06	5.10666e-05	-1.86775	NDF4_PnsB3__NDH-dependent cyclic electron flow 1
245593_at	At4g14550	IAA14	0.00128976	0.00700961	-1.86798	IAA14_SLR__indole-3-acetic acid inducible 14
245877_at	At1g26220	---	2.81578e-06	9.26809e-05	-1.87159	Acyl-CoA N-acyltransferases (NAT) superfamily protein
266715_at	At2g46780	---	0.000988679	0.00578159	-1.8732	RNA-binding (RRM/RBD/RNP motifs) family protein
256856_at	At3g15110	---	7.73877e-06	0.00018035	-1.87431	unknown protein; FUNCTIONS IN: molecular_function unknown; INVOLVED IN: biological_process unknown; LOCATED IN: chloroplast thylakoid membrane; EXPRESSED IN: 20 plant structures; EXPRESSED DURING: 13 growth stages; CONTAINS InterPro DOMAIN/s: Protein of unknown function DUF3082 (InterPro:IPR021434); Has 77 Blast hits to 77 proteins in 38 species: Archae - 0; Bacteria - 37; Metazoa - 0; Fungi - 0;…
246783_at	At5g27360	SFP2	2.90413e-05	0.00044074	-1.87482	SFP2__Major facilitator superfamily protein
255766_at	At1g16750	---	1.11977e-06	5.28819e-05	-1.87634	Protein of unknown function, DUF547
251181_at	At3g62820	---	1.41327e-05	0.000268863	-1.87646	Plant invertase/pectin methylesterase inhibitor superfamily protein
261165_at	At1g34430	EMB3003	3.68462e-06	0.00010928	-1.87828	EMB3003__2-oxoacid dehydrogenases acyltransferase family protein
266424_at	At2g41330	---	0.000468076	0.00329836	-1.87847	Glutaredoxin family protein
253309_at	At4g33790	CER4	0.000475339	0.00333512	-1.88081	CER4_FAR3_G7__Jojoba acyl CoA reductase-related male sterility protein
265411_at	At2g16630	---	9.63437e-05	0.00105857	-1.88113	Pollen Ole e 1 allergen and extensin family protein
250281_at	At5g13240	---	8.1942e-05	0.00094542	-1.88153	transcription regulators
248085_at	At5g55480	SVL1	8.7662e-05	0.000991359	-1.88401	GDPDL4_GPDL1_SVL1__SHV3-like 1
250110_at	At5g15350	---	0.000144897	0.00142462	-1.88622	AtENODL17_ENODL17__early nodulin-like protein 17
247069_at	At5g66920	sks17	4.87479e-05	0.000642126	-1.88872	sks17__SKU5 similar 17
258470_at	At3g06035	---	1.29704e-07	1.5726e-05	-1.89103	Glycoprotein membrane precursor GPI-anchored
260983_at	At1g53560	---	1.2344e-07	1.53026e-05	-1.89205	Ribosomal protein L18ae family
256713_at	At2g34060	---	0.000496399	0.0034454	-1.89275	Peroxidase superfamily protein
266648_at	At2g25840	OVA4	1.06989e-06	5.15371e-05	-1.8929	OVA4__Nucleotidylyl transferase superfamily protein
251119_at	At3g63510	---	0.000119309	0.0012359	-1.89312	FMN-linked oxidoreductases superfamily protein
259789_at	At1g29395	COR414-TM1	0.00012516	0.00127565	-1.89639	COR413-TM1_COR413IM1_COR414-TM1__COLD REGULATED 314 INNER MEMBRANE 1
267549_at	At2g32640	---	2.51454e-05	0.000396109	-1.89731	Lycopene beta/epsilon cyclase protein
253660_at	At4g30140	---	0.00280963	0.0124225	-1.89792	CDEF1__GDSL-like Lipase/Acylhydrolase superfamily protein
265892_at	At2g15020	---	0.000152035	0.00147508	-1.90119	unknown protein; BEST Arabidopsis thaliana protein match is: unknown protein (TAIR:AT5G64190.1); Has 72 Blast hits to 72 proteins in 10 species: Archae - 0; Bacteria - 0; Metazoa - 0; Fungi - 0; Plants - 72; Viruses - 0; Other Eukaryotes - 0 (source: NCBI BLink).
249759_at	At5g24380	YSL2	0.000314171	0.00247581	-1.90139	ATYSL2_YSL2__YELLOW STRIPE like 2
266035_at	At2g05990	MOD1	7.70247e-06	0.000180198	-1.90421	ENR1_MOD1__NAD(P)-binding Rossmann-fold superfamily protein
263942_at	At2g35860	FLA16	0.000533508	0.00364671	-1.90526	FLA16__FASCICLIN-like arabinogalactan protein 16 precursor
256914_at	At3g23880	---	5.41669e-05	0.000692571	-1.90536	F-box and associated interaction domains-containing protein
245306_at	At4g14690	ELIP2	0.000662225	0.00426825	-1.90642	ELIP2__Chlorophyll A-B binding family protein
254132_at	At4g24660	ATHB22	3.24412e-05	0.000478334	-1.90645	ATHB22_HB22_MEE68_ZHD2__homeobox protein 22
258370_at	At3g14395	---	5.72033e-05	0.000724893	-1.907	unknown protein; Has 4 Blast hits to 4 proteins in 2 species: Archae - 0; Bacteria - 0; Metazoa - 0; Fungi - 0; Plants - 4; Viruses - 0; Other Eukaryotes - 0 (source: NCBI BLink).
251013_at	At5g02540	---	8.85547e-05	0.000997006	-1.90727	NAD(P)-binding Rossmann-fold superfamily protein
255104_at	At4g08685	SAH7	2.193e-08	6.02678e-06	-1.9075	SAH7__Pollen Ole e 1 allergen and extensin family protein
262830_at	At1g14700	PAP3	5.31847e-06	0.000141063	-1.90896	ATPAP3_PAP3__purple acid phosphatase 3
265387_at	At2g20670	---	0.00125371	0.00686357	-1.90925	Protein of unknown function (DUF506)
266621_at	At2g35450	---	1.85971e-06	7.25129e-05	-1.9119	catalytics;hydrolases
261388_at	At1g05385	---	1.79096e-06	7.08002e-05	-1.91191	LPA19_Psb27-H1__photosystem II 11 kDa protein-related
255012_at	At4g10030	---	3.51932e-06	0.00010675	-1.9127	alpha/beta-Hydrolases superfamily protein
245138_at	At2g45190	AFO	5.07461e-05	0.000661818	-1.91281	AFO_FIL_YAB1__Plant-specific transcription factor YABBY family protein
247884_at	At5g57800	CER3	2.58503e-06	8.86429e-05	-1.91368	CER3_FLP1_WAX2_YRE__Fatty acid hydroxylase superfamily
258535_at	At3g06750	---	7.87714e-06	0.000182414	-1.91454	hydroxyproline-rich glycoprotein family protein
256761_at	At3g25670	---	0.000320873	0.00250311	-1.91543	Leucine-rich repeat (LRR) family protein
262245_at	At1g48240	NPSN12	0.000157328	0.00151229	-1.91597	ATNPSN12_NPSN12__novel plant snare 12
264665_at	At1g09660	---	6.87694e-06	0.000168308	-1.91656	RNA-binding KH domain-containing protein
257598_at	At3g24800	PRT1	3.27901e-05	0.000481612	-1.91908	PRT1__proteolysis 1
256599_at	At3g14760	---	2.89602e-05	0.000440095	-1.92007	unknown protein; FUNCTIONS IN: molecular_function unknown; INVOLVED IN: biological_process unknown; LOCATED IN: endomembrane system; EXPRESSED IN: 6 plant structures; EXPRESSED DURING: LP.04 four leaves visible, LP.02 two leaves visible; Has 63 Blast hits to 63 proteins in 13 species: Archae - 0; Bacteria - 0; Metazoa - 0; Fungi - 0; Plants - 63; Viruses - 0; Other Eukaryotes - 0 (source: NCBI BL…
247470_at	At5g62220	---	1.70649e-07	1.7774e-05	-1.92091	ATGT18_GT18__glycosyltransferase 18
246540_at	At5g15600	SP1L4	5.3002e-06	0.000140906	-1.92215	SP1L4__SPIRAL1-like4
262496_at	At1g21790	---	1.04162e-06	5.09855e-05	-1.9238	TRAM, LAG1 and CLN8 (TLC) lipid-sensing domain containing protein
264261_at	At1g09240	NAS3	0.000790509	0.00484979	-1.92399	ATNAS3_NAS3__nicotianamine synthase 3
262791_at	At1g10830	---	6.52682e-06	0.000163063	-1.92411	Z-ISO_Z-ISO1.1_Z-ISO1.2__15-cis-zeta-carotene isomerase
259784_at	At1g29450	---	0.000585286	0.00390704	-1.92428	SAUR-like auxin-responsive protein family
257506_at	At1g29440	---	9.67006e-05	0.00105994	-1.92431	SAUR-like auxin-responsive protein family
248975_at	At5g45040	---	2.65797e-06	9.01421e-05	-1.92668	CYTC6A__Cytochrome c
248681_at	At5g48900	---	1.19328e-05	0.000242807	-1.92756	Pectin lyase-like superfamily protein
251059_at	At5g01810	CIPK15	3.62415e-05	0.000517315	-1.93663	ATPK10_CIPK15_PKS3_SIP2_SNRK3.1__CBL-interacting protein kinase 15
259103_at	At3g11690	---	4.11137e-05	0.000568021	-1.93769	unknown protein; FUNCTIONS IN: molecular_function unknown; INVOLVED IN: biological_process unknown; LOCATED IN: chloroplast; EXPRESSED IN: 24 plant structures; EXPRESSED DURING: 15 growth stages; BEST Arabidopsis thaliana protein match is: unknown protein (TAIR:AT5G06380.1); Has 84 Blast hits to 84 proteins in 12 species: Archae - 0; Bacteria - 0; Metazoa - 0; Fungi - 0; Plants - 84; Viruses - 0;…
246021_at	At5g21100	---	3.70753e-07	2.70018e-05	-1.93892	Plant L-ascorbate oxidase
249230_at	At5g42070	---	6.50015e-07	3.75988e-05	-1.93916	unknown protein; FUNCTIONS IN: molecular_function unknown; INVOLVED IN: biological_process unknown; LOCATED IN: chloroplast thylakoid membrane, chloroplast; EXPRESSED IN: 21 plant structures; EXPRESSED DURING: 13 growth stages; Has 30201 Blast hits to 17322 proteins in 780 species: Archae - 12; Bacteria - 1396; Metazoa - 17338; Fungi - 3422; Plants - 5037; Viruses - 0; Other Eukaryotes - 2996 (so…
251028_at	At5g02230	---	0.00030614	0.00243287	-1.93985	Haloacid dehalogenase-like hydrolase (HAD) superfamily protein
252983_at	At4g37980	ELI3-1	7.42954e-06	0.000176529	-1.94225	ATCAD7_CAD7_ELI3_ELI3-1__elicitor-activated gene 3-1
251736_at	At3g56130	---	7.9359e-06	0.000183402	-1.94515	biotin/lipoyl attachment domain-containing protein
261150_at	At1g19640	JMT	2.37362e-05	0.000381552	-1.94529	JMT__jasmonic acid carboxyl methyltransferase
257647_at	At3g25805	---	8.7066e-09	3.89407e-06	-1.94558	unknown protein; Has 98 Blast hits to 98 proteins in 45 species: Archae - 0; Bacteria - 51; Metazoa - 0; Fungi - 0; Plants - 43; Viruses - 0; Other Eukaryotes - 4 (source: NCBI BLink).
261949_at	At1g64670	BDG1	2.24012e-07	2.048e-05	-1.94602	BDG1_CED1__alpha/beta-Hydrolases superfamily protein
255779_at	At1g18650	PDCB3	5.10627e-06	0.00013741	-1.94852	PDCB3__plasmodesmata callose-binding protein 3
264318_at	At1g04220	KCS2	0.000696155	0.00441828	-1.94882	KCS2__3-ketoacyl-CoA synthase 2
261046_at	At1g01390	---	0.000182105	0.0016756	-1.95364	UDP-Glycosyltransferase superfamily protein
250198_at	At5g14100	NAP14	5.03105e-06	0.000136943	-1.95585	ABCI11_ATNAP14_NAP14__non-intrinsic ABC protein 14
262897_at	At1g59840	CCB4	1.36844e-05	0.000263855	-1.95761	CCB4__cofactor assembly of complex C
266918_at	At2g45800	---	1.22268e-05	0.000246663	-1.95959	PLIM2a__GATA type zinc finger transcription factor family protein
247563_at	At5g61130	PDCB1	3.36578e-07	2.56063e-05	-1.95964	PDCB1__plasmodesmata callose-binding protein 1
264179_at	At1g02180	---	1.17576e-05	0.000240281	-1.96213	ferredoxin-related
245778_at	At1g73530	---	1.60213e-06	6.57278e-05	-1.96313	RNA-binding (RRM/RBD/RNP motifs) family protein
250533_at	At5g08640	FLS	0.000436588	0.00312573	-1.96538	ATFLS1_FLS_FLS1__flavonol synthase 1
262376_at	At1g72970	HTH	5.0245e-06	0.000136928	-1.97185	EDA17_HTH__Glucose-methanol-choline (GMC) oxidoreductase family protein
267285_at	267285_at	---	1.66665e-05	0.000300524	-1.97389	unknown protein; FUNCTIONS IN: molecular_function unknown; INVOLVED IN: N-terminal protein myristoylation; LOCATED IN: cellular_component unknown; EXPRESSED IN: 7 plant structures; EXPRESSED DURING: petal differentiation and expansion stage; BEST Arabidopsis thaliana protein match is: unknown protein (TAIR:AT4G37240.1); Has 243 Blast hits to 243 proteins in 15 species: Archae - 0; Bacteria - 0; M…
259736_at	At1g64390	AtGH9C2	1.65507e-05	0.000299324	-1.97573	AtGH9C2_GH9C2__glycosyl hydrolase 9C2
264857_at	At1g24170	LGT9	1.58557e-07	1.73771e-05	-1.9769	GATL8_LGT9__Nucleotide-diphospho-sugar transferases superfamily protein
264978_at	At1g27120	---	0.000120054	0.00124136	-1.97708	Galactosyltransferase family protein
245501_at	At4g15620	---	2.15087e-05	0.000360975	-1.97864	Uncharacterised protein family (UPF0497)
253172_at	At4g35060	---	1.28333e-05	0.000254043	-1.97878	HIPP25__Heavy metal transport/detoxification superfamily protein
266311_at	At2g27130	---	1.47264e-07	1.65516e-05	-1.97972	Bifunctional inhibitor/lipid-transfer protein/seed storage 2S albumin superfamily protein
263951_at	At2g35960	NHL12	0.000748185	0.00465651	-1.98289	NHL12__NDR1/HIN1-like 12
263628_at	At2g04780	FLA7	4.92849e-06	0.000135591	-1.98378	FLA7__FASCICLIN-like arabinoogalactan 7
255577_at	At4g01410	---	0.000116929	0.00121843	-1.98455	Late embryogenesis abundant (LEA) hydroxyproline-rich glycoprotein family
251330_at	At3g61550	---	2.32953e-05	0.000377391	-1.98621	RING/U-box superfamily protein
261570_at	At1g01120	KCS1	2.00062e-05	0.000341408	-1.98802	KCS1__3-ketoacyl-CoA synthase 1
248919_at	At5g45920	---	2.79912e-06	9.23992e-05	-1.98871	SGNH hydrolase-type esterase superfamily protein
254041_at	At4g25830	---	7.67965e-06	0.000179849	-1.98939	Uncharacterised protein family (UPF0497)
265823_at	At2g35760	---	3.02093e-05	0.000453339	-1.9897	Uncharacterised protein family (UPF0497)
266391_at	At2g41290	---	9.04235e-06	0.000200638	-1.99264	SSL2__strictosidine synthase-like 2
250832_at	At5g04950	NAS1	1.5036e-05	0.000280433	-1.99508	ATNAS1_NAS1__nicotianamine synthase 1
250739_at	At5g05740	EGY2	1.59848e-06	6.5696e-05	-1.99767	ATEGY2_EGY2__ethylene-dependent gravitropism-deficient and yellow-green-like 2
251072_at	At5g01740	---	4.4329e-05	0.00059831	-1.99863	Nuclear transport factor 2 (NTF2) family protein
256578_at	At3g28200	---	0.00204389	0.00984191	-2.00068	Peroxidase superfamily protein
245383_at	At4g17810	---	1.10771e-05	0.000229907	-2.00367	C2H2 and C2HC zinc fingers superfamily protein
251157_at	At3g63140	CSP41A	3.41854e-07	2.58314e-05	-2.00701	CSP41A__chloroplast stem-loop binding protein of 41 kDa
251295_at	At3g62000	---	6.2156e-05	0.00077221	-2.00847	S-adenosyl-L-methionine-dependent methyltransferases superfamily protein
247214_at	At5g64850	---	4.34589e-05	0.00059041	-2.00892	FUNCTIONS IN: molecular_function unknown; INVOLVED IN: biological_process unknown; LOCATED IN: plasma membrane; EXPRESSED IN: 22 plant structures; EXPRESSED DURING: 13 growth stages; CONTAINS InterPro DOMAIN/s: RPM1-interacting protein 4, defence response (InterPro:IPR008700); BEST Arabidopsis thaliana protein match is: unknown protein (TAIR:AT5G09960.1); Has 30201 Blast hits to 17322 proteins in…
253943_at	At4g27030	---	1.76483e-05	0.000313806	-2.00995	FAD4_FADA__fatty acid desaturase A
263174_at	At1g54040	ESP	6.63608e-06	0.00016489	-2.01211	ESP_ESR_TASTY__epithiospecifier protein
249510_at	At5g38510	---	8.69772e-07	4.54578e-05	-2.01217	Rhomboid-related intramembrane serine protease family protein
259106_at	At3g05490	RALFL22	0.000133387	0.00133797	-2.01323	RALFL22__ralf-like 22
248491_at	At5g51010	---	6.94321e-05	0.00083575	-2.01704	Rubredoxin-like superfamily protein
249191_at	At5g42760	---	3.59394e-06	0.000107724	-2.02035	Leucine carboxyl methyltransferase
257171_at	At3g23760	---	5.49198e-06	0.000144323	-2.02051	FUNCTIONS IN: molecular_function unknown; INVOLVED IN: biological_process unknown; LOCATED IN: vacuole; EXPRESSED IN: 20 plant structures; EXPRESSED DURING: 13 growth stages; BEST Arabidopsis thaliana protein match is: transferases, transferring glycosyl groups (TAIR:AT4G14100.1); Has 108 Blast hits to 104 proteins in 19 species: Archae - 0; Bacteria - 0; Metazoa - 8; Fungi - 0; Plants - 90; Viru…
266329_at	At2g01590	CRR3	2.20867e-07	2.03967e-05	-2.02404	CRR3__chlororespiratory reduction 3
261226_at	At1g20190	ATEXPA11	0.000682507	0.00435302	-2.027	ATEXP11_ATEXPA11_ATHEXP ALPHA 1.14_EXP11_EXPA11__expansin 11
260676_at	At1g19450	---	1.48576e-05	0.000277788	-2.02854	Major facilitator superfamily protein
266608_at	At2g35500	---	9.84969e-06	0.000211555	-2.02919	SKL2__shikimate kinase like 2
259842_at	At1g73600 At1g73602	CPuORF32	0.000324881	0.00252568	-2.0328	S-adenosyl-L-methionine-dependent methyltransferases superfamily protein
260982_at	At1g53520	---	3.91609e-05	0.000547005	-2.03304	Chalcone-flavanone isomerase family protein
264931_at	At1g60590	---	1.24563e-06	5.56307e-05	-2.03343	Pectin lyase-like superfamily protein
252502_at	At3g46900	COPT2	0.00115417	0.00648599	-2.03381	COPT2__copper transporter 2
267359_at	At2g40020	---	0.000107504	0.00114481	-2.03607	Nucleolar histone methyltransferase-related protein
256469_at	At1g32540	LOL1	1.28473e-05	0.000254043	-2.03651	LOL1__lsd one like 1
265265_at	At2g42900	---	4.96606e-06	0.000135985	-2.03682	Plant basic secretory protein (BSP) family protein
265773_at	At2g48070	RPH1	8.46491e-07	4.48443e-05	-2.03796	RPH1__resistance to phytophthora 1
261350_at	At1g79770	---	4.36472e-05	0.000592028	-2.03924	Protein of unknown function (DUF1677)
255891_at	At1g17870	EGY3	0.000192354	0.00173904	-2.04256	ATEGY3_EGY3__ethylene-dependent gravitropism-deficient and yellow-green-like 3
263841_at	At2g36870	---	6.77438e-08	1.03707e-05	-2.04607	XTH32__xyloglucan endotransglucosylase/hydrolase 32
263432_at	At2g22230	---	2.97259e-06	9.54998e-05	-2.04639	Thioesterase superfamily protein
253790_at	At4g28660	PSB28	8.11561e-07	4.36387e-05	-2.04988	PSB28__photosystem II reaction center PSB28 protein
251068_at	At5g01920	STN8	2.09002e-07	1.96186e-05	-2.05108	STN8__Protein kinase superfamily protein
265475_at	At2g15620	NIR1	0.000118465	0.00122882	-2.0514	ATHNIR_NIR_NIR1__nitrite reductase 1
260388_at	At1g74070	---	1.21527e-06	5.48919e-05	-2.05155	Cyclophilin-like peptidyl-prolyl cis-trans isomerase family protein
250936_at	At5g03120	---	0.00034246	0.00261868	-2.05366	unknown protein; FUNCTIONS IN: molecular_function unknown; INVOLVED IN: biological_process unknown; LOCATED IN: endomembrane system; EXPRESSED IN: 21 plant structures; EXPRESSED DURING: 13 growth stages; Has 14 Blast hits to 14 proteins in 4 species: Archae - 0; Bacteria - 0; Metazoa - 0; Fungi - 0; Plants - 14; Viruses - 0; Other Eukaryotes - 0 (source: NCBI BLink).
245876_at	At1g26230	---	0.000167306	0.00157826	-2.05973	Cpn60beta4__TCP-1/cpn60 chaperonin family protein
261263_at	At1g26790	---	5.98934e-05	0.000751467	-2.06053	Dof-type zinc finger DNA-binding family protein
255802_s_at	At4g10150 At4g10160	---	0.000217182	0.00189515	-2.06068	RING/U-box superfamily protein
267138_s_at	At2g38210 At2g38230	PDX1.1	1.30683e-05	0.00025603	-2.06813	PDX1L4__putative PDX1-like protein 4
245612_at	At4g14440	HCD1	5.04341e-10	1.08714e-06	-2.06913	ATECI3_ECI3_HCD1__3-hydroxyacyl-CoA dehydratase 1
250207_at	At5g13930	TT4	0.000315638	0.00248094	-2.07227	ATCHS_CHS_TT4__Chalcone and stilbene synthase family protein
266277_at	At2g29310	---	5.04503e-06	0.000137068	-2.07255	NAD(P)-binding Rossmann-fold superfamily protein
265573_at	At2g28200	---	3.05702e-05	0.000457098	-2.076	C2H2-type zinc finger family protein
245336_at	At4g16515	---	7.37705e-06	0.000175949	-2.07628	RGF6__Encodes a root meristem growth factor (RGF). Belongs to a family of functionally redundant homologous peptides that are secreted, tyrosine-sulfated, and expressed mainly in the stem cell area and the innermost layer of central columella cells. RGFs are required for maintenance of the root stem cell niche and transit amplifying cell proliferation. Members of this family include: At5g60810 (R…
266279_at	At2g29290	---	4.7231e-06	0.000131543	-2.07736	NAD(P)-binding Rossmann-fold superfamily protein
254485_at	At4g20760	---	9.48609e-07	4.81119e-05	-2.0778	NAD(P)-binding Rossmann-fold superfamily protein
248910_at	At5g45820	CIPK20	0.00043229	0.00310177	-2.07918	CIPK20_PKS18_SnRK3.6__CBL-interacting protein kinase 20
262288_at	At1g70760	CRR23	0.000309347	0.00245177	-2.08303	CRR23_NdhL__inorganic carbon transport protein-related
266078_at	At2g40670	ARR16	4.53415e-05	0.000607304	-2.08625	ARR16_RR16__response regulator 16
261068_at	At1g07450	---	0.000201214	0.00179539	-2.08809	NAD(P)-binding Rossmann-fold superfamily protein
256275_at	At3g12110	ACT11	3.44332e-05	0.000498048	-2.09403	ACT11__actin-11
261975_at	At1g64640	---	2.06348e-06	7.71607e-05	-2.102	AtENODL8_ENODL8__early nodulin-like protein 8
251676_at	At3g57320	---	1.52477e-05	0.000283455	-2.10313	unknown protein; FUNCTIONS IN: molecular_function unknown; INVOLVED IN: biological_process unknown; LOCATED IN: cellular_component unknown; EXPRESSED IN: 22 plant structures; EXPRESSED DURING: 13 growth stages; Has 17 Blast hits to 17 proteins in 7 species: Archae - 0; Bacteria - 0; Metazoa - 0; Fungi - 0; Plants - 17; Viruses - 0; Other Eukaryotes - 0 (source: NCBI BLink).
256130_at	At1g18170	---	8.45509e-07	4.48443e-05	-2.10533	FKBP-like peptidyl-prolyl cis-trans isomerase family protein
253522_at	At4g31290	---	1.64591e-05	0.000298199	-2.10557	ChaC-like family protein
267116_at	At2g32560	---	1.87239e-06	7.27585e-05	-2.11081	F-box family protein
260081_at	At1g78170	---	0.000123029	0.00126125	-2.11435	unknown protein; BEST Arabidopsis thaliana protein match is: unknown protein (TAIR:AT1G22250.1); Has 66 Blast hits to 66 proteins in 11 species: Archae - 0; Bacteria - 0; Metazoa - 0; Fungi - 0; Plants - 66; Viruses - 0; Other Eukaryotes - 0 (source: NCBI BLink).
259523_at	At1g12500	---	4.26428e-07	2.90823e-05	-2.11571	Nucleotide-sugar transporter family protein
258560_at	At3g06020	---	7.74059e-06	0.00018035	-2.11747	FAF4__Protein of unknown function (DUF3049)
247964_at	At5g56600	PRF3	2.61696e-06	8.93287e-05	-2.11877	PFN3_PRF3__profilin 3
251141_at	At5g01075	---	6.82815e-05	0.000825385	-2.12132	Glycosyl hydrolase family 35 protein
251788_at	At3g55420	---	0.000186208	0.00169964	-2.12851	unknown protein; Has 21 Blast hits to 21 proteins in 8 species: Archae - 0; Bacteria - 0; Metazoa - 0; Fungi - 0; Plants - 21; Viruses - 0; Other Eukaryotes - 0 (source: NCBI BLink).
251791_at	At3g55500	ATEXPA16	0.000356085	0.00268773	-2.1287	ATEXP16_ATEXPA16_ATHEXP ALPHA 1.7_EXP16_EXPA16__expansin A16
253061_at	At4g37610	BT5	3.52725e-05	0.000507933	-2.12877	BT5__BTB and TAZ domain protein 5
262397_at	At1g49380	---	7.31212e-05	0.000866889	-2.13557	cytochrome c biogenesis protein family
254424_at	At4g21510	---	3.53303e-05	0.000508113	-2.14022	F-box family protein
256441_at	At3g10940	---	3.58693e-06	0.000107724	-2.1453	LSF2__dual specificity protein phosphatase (DsPTP1) family protein
249614_at	At5g37300	WSD1	0.00194721	0.00951089	-2.15067	WSD1__O-acyltransferase (WSD1-like) family protein
260840_at	At1g29050	---	0.000285029	0.0023055	-2.15634	TBL38__TRICHOME BIREFRINGENCE-LIKE 38
251827_at	At3g55120	TT5	3.08556e-05	0.000460311	-2.15794	A11_CFI_TT5__Chalcone-flavanone isomerase family protein
263840_at	At2g36885	---	0.0065305	0.0229559	-2.1699	unknown protein; FUNCTIONS IN: molecular_function unknown; LOCATED IN: chloroplast; EXPRESSED IN: 22 plant structures; EXPRESSED DURING: 13 growth stages; Has 35333 Blast hits to 34131 proteins in 2444 species: Archae - 798; Bacteria - 22429; Metazoa - 974; Fungi - 991; Plants - 531; Viruses - 0; Other Eukaryotes - 9610 (source: NCBI BLink).
246097_at	At5g20270	HHP1	6.92984e-06	0.000169239	-2.17663	HHP1__heptahelical transmembrane protein1
252995_at	At4g38370	---	1.27549e-09	1.32245e-06	-2.18169	Phosphoglycerate mutase family protein
249920_at	At5g19260	---	2.94537e-05	0.000445517	-2.1836	FAF3__Protein of unknown function (DUF3049)
267123_at	At2g23560	MES7	2.18453e-05	0.000364347	-2.1844	ATMES7_MES7__methyl esterase 7
264909_at	At2g17300	---	3.53169e-05	0.000508113	-2.18701	unknown protein; FUNCTIONS IN: molecular_function unknown; INVOLVED IN: biological_process unknown; LOCATED IN: chloroplast; EXPRESSED IN: 20 plant structures; EXPRESSED DURING: 13 growth stages; BEST Arabidopsis thaliana protein match is: unknown protein (TAIR:AT4G35320.1); Has 42 Blast hits to 42 proteins in 10 species: Archae - 0; Bacteria - 0; Metazoa - 0; Fungi - 0; Plants - 42; Viruses - 0;…
253207_at	At4g34770	---	0.000237327	0.0020275	-2.18762	SAUR-like auxin-responsive protein family
252711_at	At3g43720	---	3.36777e-07	2.56063e-05	-2.19151	Bifunctional inhibitor/lipid-transfer protein/seed storage 2S albumin superfamily protein
246390_at	At1g77330	---	2.58461e-06	8.86429e-05	-2.1926	2-oxoglutarate (2OG) and Fe(II)-dependent oxygenase superfamily protein
259680_at	At1g77690	LAX3	2.25211e-06	8.08985e-05	-2.19766	LAX3__like AUX1 3
252615_at	At3g45230	---	4.41759e-05	0.000596951	-2.19779	hydroxyproline-rich glycoprotein family protein
262582_at	At1g15410	---	7.43814e-06	0.000176549	-2.20593	aspartate-glutamate racemase family
258676_at	At3g08600	---	4.99664e-06	0.000136659	-2.21197	Protein of unknown function (DUF1191)
254239_at	At4g23400	PIP1;5	5.01204e-06	0.000136916	-2.21374	PIP1;5_PIP1D__plasma membrane intrinsic protein 1;5
254785_at	At4g12730	FLA2	3.84991e-06	0.000113312	-2.21725	FLA2__FASCICLIN-like arabinogalactan 2
245399_at	At4g17340	TIP2;2	1.91705e-07	1.88482e-05	-2.22735	DELTA-TIP2_TIP2;2__tonoplast intrinsic protein 2;2
260685_at	At1g17650	GLYR2	1.60002e-07	1.73771e-05	-2.22866	GLYR2_GR2__glyoxylate reductase 2
260831_at	At1g06830	---	6.12592e-05	0.000764819	-2.22905	Glutaredoxin family protein
254250_at	At4g23290	---	2.95397e-06	9.51863e-05	-2.22922	CRK21__cysteine-rich RLK (RECEPTOR-like protein kinase) 21
265443_at	At2g20750	ATEXPB1	1.35654e-05	0.000262226	-2.23333	ATEXPB1_ATHEXP BETA 1.5_EXPB1__expansin B1
249410_at	At5g40380	---	3.51377e-05	0.00050703	-2.25148	CRK42__cysteine-rich RLK (RECEPTOR-like protein kinase) 42
260667_at	At1g19440	KCS4	1.35858e-06	5.86915e-05	-2.25511	KCS4__3-ketoacyl-CoA synthase 4
248064_at	248064_at	---	0.000120538	0.00124467	-2.27043
252997_at	At4g38400	ATEXLA2	1.44828e-07	1.65516e-05	-2.27294	ATEXLA2_ATEXPL2_ATHEXP BETA 2.2_EXLA2_EXPL2__expansin-like A2
261914_at	At1g65870	---	1.83804e-06	7.20372e-05	-2.28153	Disease resistance-responsive (dirigent-like protein) family protein
253040_at	At4g37800	---	2.00115e-05	0.000341408	-2.29151	XTH7__xyloglucan endotransglucosylase/hydrolase 7
265724_at	At2g32100	OFP16	7.79154e-06	0.000181352	-2.29651	ATOFP16_OFP16__ovate family protein 16
247541_at	At5g61660	---	9.12602e-06	0.00020132	-2.29853	glycine-rich protein
254783_at	At4g12830	---	8.75408e-07	4.55892e-05	-2.29941	alpha/beta-Hydrolases superfamily protein
252366_at	At3g48420	---	6.01847e-10	1.08714e-06	-2.30349	Haloacid dehalogenase-like hydrolase (HAD) superfamily protein
250794_at	At5g05270	---	9.64676e-05	0.00105932	-2.31654	Chalcone-flavanone isomerase family protein
252692_at	At3g43960	---	1.21583e-05	0.000245643	-2.31777	Cysteine proteinases superfamily protein
250453_at	At5g10620	---	1.63181e-05	0.000296493	-2.31918	methyltransferases
253946_at	At4g26790	---	3.85201e-05	0.000541037	-2.32527	GDSL-like Lipase/Acylhydrolase superfamily protein
254789_at	At4g12880	---	1.15838e-06	5.37044e-05	-2.32946	AtENODL19_ENODL19__early nodulin-like protein 19
254303_at	At4g22830	---	1.24212e-05	0.000248866	-2.32982	unknown protein; FUNCTIONS IN: molecular_function unknown; INVOLVED IN: biological_process unknown; EXPRESSED IN: 20 plant structures; EXPRESSED DURING: 13 growth stages; CONTAINS InterPro DOMAIN/s: Protein of unknown function DUF2499 (InterPro:IPR019634).
255450_at	At4g02850	---	9.69597e-06	0.000209239	-2.33162	phenazine biosynthesis PhzC/PhzF family protein
253440_at	At4g32570	TIFY8	6.80732e-07	3.85298e-05	-2.33607	TIFY8__TIFY domain protein 8
263495_at	At2g42530	COR15B	0.000197911	0.001778	-2.339	COR15B__cold regulated 15b
258742_at	At3g05800	---	7.71927e-05	0.00090342	-2.34141	AIF1__AtBS1(activation-tagged BRI1 suppressor 1)-interacting factor 1
263876_at	At2g21880	ATRAB7A	2.09183e-06	7.76855e-05	-2.34354	ATRAB7A_ATRABG2_RAB7A__RAB GTPase homolog 7A
265042_at	At1g04040	---	3.32471e-05	0.000486444	-2.34512	HAD superfamily, subfamily IIIB acid phosphatase
260727_at	At1g48100	---	8.34474e-07	4.45769e-05	-2.34754	Pectin lyase-like superfamily protein
249120_at	At5g43750	---	1.23303e-05	0.000247584	-2.34919	NDH18_PnsB5__NAD(P)H dehydrogenase 18
265183_at	At1g23750	---	2.08911e-06	7.76855e-05	-2.34972	Nucleic acid-binding, OB-fold-like protein
249288_at	At5g41050	---	1.36063e-05	0.000262793	-2.36293	Pollen Ole e 1 allergen and extensin family protein
250413_at	At5g11160	APT5	8.60368e-07	4.5202e-05	-2.36347	APT5__adenine phosphoribosyltransferase 5
245965_at	At5g19730	---	1.87617e-06	7.27815e-05	-2.36511	Pectin lyase-like superfamily protein
247486_at	At5g62140	---	5.51104e-06	0.000144491	-2.3714	unknown protein; FUNCTIONS IN: molecular_function unknown; INVOLVED IN: biological_process unknown; LOCATED IN: chloroplast; EXPRESSED IN: 19 plant structures; EXPRESSED DURING: 13 growth stages; Has 60 Blast hits to 60 proteins in 24 species: Archae - 0; Bacteria - 14; Metazoa - 0; Fungi - 0; Plants - 45; Viruses - 0; Other Eukaryotes - 1 (source: NCBI BLink).
263207_at	At1g10550	XTH33	8.77658e-05	0.000991549	-2.37302	XET_XTH33__xyloglucan:xyloglucosyl transferase 33
246200_at	At4g37240	---	0.000585241	0.00390704	-2.38106	unknown protein; FUNCTIONS IN: molecular_function unknown; INVOLVED IN: N-terminal protein myristoylation; LOCATED IN: cellular_component unknown; EXPRESSED IN: 22 plant structures; EXPRESSED DURING: 13 growth stages; BEST Arabidopsis thaliana protein match is: unknown protein (TAIR:AT2G23690.1); Has 30201 Blast hits to 17322 proteins in 780 species: Archae - 12; Bacteria - 1396; Metazoa - 17338;…
261942_at	At1g22590	AGL87	9.62785e-05	0.00105837	-2.38709	AGL87__AGAMOUS-like 87
252607_at	At3g44990	XTR8	0.000338771	0.00260027	-2.39394	AtXTH31_ATXTR8_XTH31_XTR8__xyloglucan endo-transglycosylase-related 8
249732_at	At5g24420	---	0.000444474	0.00317277	-2.40164	PGL5__6-phosphogluconolactonase 5
254125_at	At4g24670	TAR2	2.41668e-06	8.50687e-05	-2.41289	TAR2__tryptophan aminotransferase related 2
263664_at	At1g04250	AXR3	3.69051e-05	0.000523186	-2.41418	AXR3_IAA17__AUX/IAA transcriptional regulator family protein
254609_at	At4g18970	---	5.96159e-06	0.000153496	-2.43132	GDSL-like Lipase/Acylhydrolase superfamily protein
267256_s_at	At2g23000 At2g23010	scpl10	1.88981e-05	0.000329059	-2.43154	scpl10__serine carboxypeptidase-like 10
267595_at	At2g32990	AtGH9B8	2.16857e-07	2.01078e-05	-2.4603	AtGH9B8_GH9B8__glycosyl hydrolase 9B8
263431_at	At2g22170	---	1.505e-06	6.35723e-05	-2.47546	Lipase/lipooxygenase, PLAT/LH2 family protein
247055_at	At5g66740	---	1.62287e-06	6.61028e-05	-2.48142	Protein of unknown function (DUF620)
264898_at	At1g23205	---	3.99451e-07	2.78638e-05	-2.48243	Plant invertase/pectin methylesterase inhibitor superfamily protein
263765_at	At2g21540	SFH3	0.000485779	0.0033896	-2.48645	ATSFH3_SFH3__SEC14-like 3
254448_at	At4g20870	FAH2	4.39601e-07	2.93196e-05	-2.48647	ATFAH2_FAH2__fatty acid hydroxylase 2
251050_at	At5g02440	---	2.38139e-05	0.000381983	-2.48731	unknown protein; Has 71 Blast hits to 71 proteins in 12 species: Archae - 0; Bacteria - 0; Metazoa - 0; Fungi - 0; Plants - 71; Viruses - 0; Other Eukaryotes - 0 (source: NCBI BLink).
263918_at	At2g36590	ProT3	0.000528191	0.00362023	-2.4889	ATPROT3_ProT3__proline transporter 3
260957_at	At1g06080	ADS1	0.00990085	0.031009	-2.49152	ADS1__delta 9 desaturase 1
263549_at	At2g21650	MEE3	1.19272e-05	0.000242807	-2.4945	ATRL2_MEE3_RSM1__Homeodomain-like superfamily protein
255549_at	At4g01950	GPAT3	2.7766e-07	2.34571e-05	-2.49536	ATGPAT3_GPAT3__glycerol-3-phosphate acyltransferase 3
244966_at	AtCg00600	---	0.00377054	0.0154105	-2.50249	PETG
257650_at	At3g16800	---	2.1097e-06	7.79559e-05	-2.5056	Protein phosphatase 2C family protein
263177_at	At1g05540	---	0.000453242	0.0032197	-2.51264	Protein of unknown function (DUF295)
250327_at	At5g12050	---	0.00039855	0.00292791	-2.52251	unknown protein; BEST Arabidopsis thaliana protein match is: unknown protein (TAIR:AT3G13980.1); Has 1807 Blast hits to 1807 proteins in 277 species: Archae - 0; Bacteria - 0; Metazoa - 736; Fungi - 347; Plants - 385; Viruses - 0; Other Eukaryotes - 339 (source: NCBI BLink).
255331_at	At4g04330	---	2.98656e-06	9.58135e-05	-2.53529	AtRbcX1_RbcX1__Chaperonin-like RbcX protein
247406_at	At5g62920	ARR6	0.00387689	0.0156949	-2.54242	ARR6__response regulator 6
266460_at	At2g47930	AGP26	6.11808e-07	3.68215e-05	-2.5432	AGP26_ATAGP26__arabinogalactan protein 26
258246_s_at	At1g08105 At1g62766 At3g29120 At5g39060	---	0.000106044	0.00113402	-2.54331
254746_at	At4g12980	---	3.95726e-06	0.000115281	-2.55475	Auxin-responsive family protein
258528_at	At3g06770	---	6.01882e-08	9.75233e-06	-2.55944	Pectin lyase-like superfamily protein
252167_at	At3g50560	---	1.46357e-07	1.65516e-05	-2.56718	NAD(P)-binding Rossmann-fold superfamily protein
256548_at	At3g14770	---	1.90571e-06	7.31545e-05	-2.57353	AtSWEET2_SWEET2__Nodulin MtN3 family protein
257547_at	At3g13000	---	1.07253e-06	5.15371e-05	-2.57998	Protein of unknown function, DUF547
256015_at	At1g19150	LHCA6	2.81241e-08	6.97294e-06	-2.58023	LHCA2*1_Lhca6__photosystem I light harvesting complex gene 6
244974_at	AtCg00700	---	0.0148275	0.0418325	-2.58687	PSBN__photosystem II reaction center protein N
262612_at	At1g14150	---	3.23183e-07	2.53327e-05	-2.62175	PnsL2_PQL1_PQL2__PsbQ-like 2
263287_at	At2g36145	---	1.4901e-05	0.000278371	-2.62544	unknown protein; FUNCTIONS IN: molecular_function unknown; INVOLVED IN: biological_process unknown; LOCATED IN: chloroplast thylakoid membrane, chloroplast stroma, chloroplast; EXPRESSED IN: 19 plant structures; EXPRESSED DURING: 13 growth stages; Has 49 Blast hits to 49 proteins in 17 species: Archae - 0; Bacteria - 0; Metazoa - 0; Fungi - 0; Plants - 49; Viruses - 0; Other Eukaryotes - 0 (sourc…
250980_at	At5g03130	---	1.73846e-05	0.000310769	-2.63914	unknown protein; Has 1 Blast hits to 1 proteins in 1 species: Archae - 0; Bacteria - 0; Metazoa - 0; Fungi - 0; Plants - 1; Viruses - 0; Other Eukaryotes - 0 (source: NCBI BLink).
249325_at	At5g40850	UPM1	9.42894e-06	0.000204638	-2.64939	UPM1__urophorphyrin methylase 1
267260_at	At2g23130	AGP17	3.617e-06	0.000108139	-2.6515	AGP17_ATAGP17__arabinogalactan protein 17
249718_at	At5g35740	---	1.62212e-07	1.73771e-05	-2.65567	Carbohydrate-binding X8 domain superfamily protein
259773_at	At1g29500	---	0.000938854	0.00555519	-2.65961	SAUR-like auxin-responsive protein family
253165_at	At4g35320	---	7.37663e-05	0.000872723	-2.66065	unknown protein; BEST Arabidopsis thaliana protein match is: unknown protein (TAIR:AT2G17300.1); Has 30201 Blast hits to 17322 proteins in 780 species: Archae - 12; Bacteria - 1396; Metazoa - 17338; Fungi - 3422; Plants - 5037; Viruses - 0; Other Eukaryotes - 2996 (source: NCBI BLink).
256304_at	At1g69523	---	2.96993e-08	7.19389e-06	-2.66899	S-adenosyl-L-methionine-dependent methyltransferases superfamily protein
249917_at	At5g22460	---	0.000121032	0.00124695	-2.68497	alpha/beta-Hydrolases superfamily protein
262883_at	At1g64780	ATAMT1;2	1.62145e-05	0.000295174	-2.6902	AMT1;2_ATAMT1;2__ammonium transporter 1;2
250663_at	At5g07110	PRA1.B6	5.06631e-08	9.18944e-06	-2.71192	PRA1.B6__prenylated RAB acceptor 1.B6
250261_at	At5g13400	---	7.12636e-08	1.06043e-05	-2.71638	Major facilitator superfamily protein
267038_at	At2g38480	---	3.23347e-06	0.000101174	-2.72831	Uncharacterised protein family (UPF0497)
251142_at	At5g01015	---	8.04947e-07	4.34062e-05	-2.74551	unknown protein; FUNCTIONS IN: molecular_function unknown; INVOLVED IN: biological_process unknown; LOCATED IN: endomembrane system; EXPRESSED IN: 23 plant structures; EXPRESSED DURING: 13 growth stages.
253736_at	At4g28780	---	1.48028e-07	1.65516e-05	-2.75054	GDSL-like Lipase/Acylhydrolase superfamily protein
248252_at	At5g53250	AGP22	4.01325e-05	0.000557505	-2.75067	AGP22_ATAGP22__arabinogalactan protein 22
261084_at	At1g07440	---	2.80753e-08	6.97294e-06	-2.76621	NAD(P)-binding Rossmann-fold superfamily protein
258956_at	At3g01440	---	0.00022006	0.00191408	-2.77244	PnsL3_PQL1_PQL2__PsbQ-like 1
265066_at	At1g03870	FLA9	1.74512e-06	6.93488e-05	-2.80504	FLA9__FASCICLIN-like arabinoogalactan 9
252563_at	At3g45970	ATEXLA1	8.76389e-05	0.000991359	-2.80807	ATEXLA1_ATEXPL1_ATHEXP BETA 2.1_EXLA1_EXPL1__expansin-like A1
264146_at	At1g02205	CER1	1.32632e-07	1.5757e-05	-2.89234	CER1__Fatty acid hydroxylase superfamily
263133_at	At1g78450	---	4.63741e-06	0.000129632	-2.9113	SOUL heme-binding family protein
261825_at	At1g11545	---	5.47496e-07	3.41557e-05	-2.93036	XTH8__xyloglucan endotransglucosylase/hydrolase 8
245362_at	At4g17460	HAT1	5.63319e-07	3.47279e-05	-2.97525	HAT1__Homeobox-leucine zipper protein 4 (HB-4) / HD-ZIP protein
261907_at	At1g65060	4CL3	2.44764e-08	6.34138e-06	-2.99647	4CL3__4-coumarate:CoA ligase 3
263595_at	At2g01890	PAP8	6.0333e-06	0.000154803	-3.04428	ATPAP8_PAP8__purple acid phosphatase 8
264436_at	At1g10370	ERD9	4.58953e-05	0.000612205	-3.05127	ATGSTU17_ERD9_GST30_GST30B_GSTU17__Glutathione S-transferase family protein
249037_at	At5g44130	FLA13	8.07338e-08	1.14659e-05	-3.08117	FLA13__FASCICLIN-like arabinogalactan protein 13 precursor
253579_at	At4g30610	BRS1	6.23902e-07	3.7041e-05	-3.08947	BRS1_SCPL24__alpha/beta-Hydrolases superfamily protein
248377_at	At5g51720	---	0.000444138	0.00317277	-3.09871	2 iron, 2 sulfur cluster binding
257679_at	At3g20470	GRP5	2.92582e-06	9.47981e-05	-3.17565	ATGRP-5_ATGRP5_GRP-5_GRP5__glycine-rich protein 5
249797_at	At5g23750	---	5.25807e-07	3.32234e-05	-3.23329	Remorin family protein
249645_at	At5g36910	THI2.2	6.71799e-07	3.83093e-05	-3.38643	THI2.2__thionin 2.2
252363_at	At3g48460	---	2.52937e-07	2.21972e-05	-3.63902	GDSL-like Lipase/Acylhydrolase superfamily protein
262290_at	At1g70985	---	6.00521e-08	9.75233e-06	-3.64787	hydroxyproline-rich glycoprotein family protein
262212_at	At1g74890	ARR15	2.01026e-07	1.91296e-05	-3.76277	ARR15__response regulator 15
253971_at	At4g26530	---	2.86501e-07	2.37293e-05	-3.79936	Aldolase superfamily protein
249278_at	At5g41900	---	6.21315e-10	1.08714e-06	-3.8912	alpha/beta-Hydrolases superfamily protein
259417_at	At1g02340	HFR1	8.19993e-05	0.000945603	-4.1079	FBI1_HFR1_REP1_RSF1__basic helix-loop-helix (bHLH) DNA-binding superfamily protein
256096_at	At1g13650	---	0.000136323	0.00135965	-4.20369	BEST Arabidopsis thaliana protein match is: 18S pre-ribosomal assembly protein gar2-related (TAIR:AT2G03810.4); Has 3688 Blast hits to 1629 proteins in 255 species: Archae - 22; Bacteria - 222; Metazoa - 684; Fungi - 292; Plants - 62; Viruses - 14; Other Eukaryotes - 2392 (source: NCBI BLink).
246001_at	At5g20790	---	2.11324e-05	0.000355743	-4.23634	unknown protein; FUNCTIONS IN: molecular_function unknown; INVOLVED IN: biological_process unknown; LOCATED IN: endomembrane system; EXPRESSED IN: 11 plant structures; EXPRESSED DURING: LP.04 four leaves visible, 4 anthesis, petal differentiation and expansion stage; BEST Arabidopsis thaliana protein match is: unknown protein (TAIR:AT3G43110.1).
249774_at	At5g24150	SQP1	3.68325e-05	0.000523068	-4.73016	SQE5_SQP1__FAD/NAD(P)-binding oxidoreductase family protein
247814_at	At5g58310	MES18	1.62698e-07	1.73771e-05	-5.25701	ATMES18_MES18__methyl esterase 18
245024_at	AtCg00120	---	0.0187287	0.0496781	-7.10019	ATPA__ATP synthase subunit alpha
251082_at	At5g01530	---	7.05308e-10	1.08714e-06	-7.13081	LHCB4.1__light harvesting complex photosystem II
254098_at	At4g25100	FSD1	1.31009e-07	1.5726e-05	-7.36858	ATFSD1_FSD1__Fe superoxide dismutase 1
263497_at	At2g42540	COR15A	5.07439e-08	9.18944e-06	-8.01104	COR15_COR15A__cold-regulated 15a
254024_at	At4g25780	---	5.49546e-07	3.41557e-05	-9.40706	CAP (Cysteine-rich secretory proteins, Antigen 5, and Pathogenesis-related 1 protein) superfamily protein

## Sheet: Primers utilized for qPCR - Unn
Supplementary Table S3. List of primers utilized for qPCR.
Primers name	Sequence
Real time BCAT2 FW	5’ - GTC AAG GGT CGG ACA ATC TCA A - 3’
Real time BCAT2 RW	5’ - ATC ACT TGC GAT CTC CAT CAC A - 3’
Real time LKR/SDH FW	5’ - GAT ATG ATC GAA GCG GCT GG - 3’
Real time LKR/SDH RW	5’ - ATC CGC ACC AAC TTC AAG TTC T - 3’
Real time THA1 FW	5’ - ACA AGA GCA TCC TTC TTC ATT TAC AC -3’
Real time THA1 RW	5’ - CGG TCT AGT AAC GGT ATC TGA TCG T - 3’
Real time MGL FW	5’ - ACA TTC GCC CCC ATG GT - 3’
Real time MGL RW	5’ - CGG CCC CTG CGA TGA - 3’
Real time IVDH FW	5’ - GTG CTC ATT CCA ACC TTT GCA - 3’
Real time IVDH RW	5’ - CTC CAC TGA TAA GCT TTG GCA AAT - 3’
Real time D2HGDH FW	5’ - CTG TGT CAG GCT TTG TGA ATC AC - 3’
[truncated: 3 more rows]

## Sheet: Metabolite profiling in leaves 
Supplementary Table S4. Relative metabolite content of shoot of Arabidopsis mutants dapat and its wild type (Col-0) along diurnal cycle as measured by GC-MS. Values are means ±SE of four independent samplings.
[truncated: 56 more rows]

[truncated: 4 more sheets: Proteomic data - Unnamed Table, metabolite profiling dhdps-2, metabolite profiling kin10 lht1, PCA values]
